# Supplementary material for: Trypanosoma (Herpetosoma) diversity in rodents and lagomorphs of New Mexico with a focus on epizootological aspects of infection in Southern Plains woodrats (Neotoma micropus)
Source: PLoS One. 2020 Dec 31;15(12):e0244803. doi: 10.1371/journal.pone.0244803 (PMC7775056; doi:10.1371/journal.pone.0244803)
Supplement: S1 Table — “FleaPos” represents the presence/absence fleas at the time of capture while “Fleas” is the number of fleas at capture. “Bartonella” is the presence of Bartonella DNA and “Sex*Weight” is an interaction term for N. micropus sex and weight. (XLSX) [file pone.0244803.s001.xlsx]

## Sheet: S1 Table
Intercept	Age	FleaPos	Sex	Bartonella	Day	Fleas	Weight	Sex*Weight	df	Mean AICc
-0.885038	+	NA	NA	NA	NA	NA	NA	NA	3	150.294
-0.894533	+	NA	NA	NA	NA	0.19771	NA	NA	4	151.154
-0.79953	+	NA	NA	NA	NA	NA	-0.261429	NA	4	151.188
-0.71408	+	NA	+	NA	NA	NA	NA	NA	4	151.494
-0.357734	+	+	NA	NA	NA	0.337538	NA	NA	5	151.603
-0.579436	+	+	NA	NA	NA	NA	NA	NA	4	151.811
-1.11862	+	NA	NA	0.293058	NA	NA	NA	NA	4	151.834
-0.882247	+	NA	NA	NA	0.0682574	NA	NA	NA	4	152.034
-0.716385	+	NA	+	NA	NA	0.20785	NA	NA	5	152.192
-0.814847	+	NA	NA	NA	NA	0.185375	-0.238438	NA	5	152.265
-0.652661	+	NA	+	NA	NA	NA	-0.235066	NA	5	152.629
-0.271743	+	+	+	NA	NA	0.331927	NA	NA	6	152.814
-0.525571	+	+	NA	NA	NA	NA	-0.239587	NA	5	152.819
-1.10593	+	NA	NA	0.265392	NA	0.191868	NA	NA	5	152.821
-1.02511	+	NA	+	0.422031	NA	NA	NA	NA	5	152.823
-1.00101	+	NA	NA	0.247454	NA	NA	-0.248921	NA	5	152.824
-0.325089	+	+	NA	NA	NA	0.321461	-0.185943	NA	6	152.969
-0.892592	+	NA	NA	NA	0.0410915	0.192272	NA	NA	5	153.011
-0.801128	+	NA	NA	NA	0.0345559	NA	-0.252713	NA	5	153.107
-0.484619	+	+	+	NA	NA	NA	NA	NA	5	153.141
-0.600806	+	+	NA	0.329835	NA	0.334266	NA	NA	6	153.257
-0.711386	+	NA	+	NA	0.0677841	NA	NA	NA	5	153.259
-0.831912	+	+	NA	0.343759	NA	NA	NA	NA	5	153.328
-0.358761	+	+	NA	NA	0.025315	0.333682	NA	NA	6	153.442
-0.575458	+	+	NA	NA	0.0695984	NA	NA	NA	5	153.525
-0.661235	+	NA	+	NA	NA	0.196271	-0.208029	NA	6	153.567
-0.623889	NA	NA	NA	NA	NA	NA	-0.378575	NA	2	153.569
-1.1085	+	NA	NA	0.283444	0.0619818	NA	NA	NA	5	153.632
-1.01108	+	NA	+	0.399683	NA	0.200819	NA	NA	6	153.678
-0.993877	+	NA	NA	0.220105	NA	0.180509	-0.227093	NA	6	154.011
-0.714778	+	NA	+	NA	0.0390487	0.202638	NA	NA	6	154.083
-0.928519	+	NA	+	0.362951	NA	NA	-0.208457	NA	6	154.129
-0.815229	+	NA	NA	NA	0.0110676	0.184082	-0.235955	NA	6	154.25
-0.573182	+	+	+	0.428538	NA	0.326984	NA	NA	7	154.283
-0.441474	+	+	+	NA	NA	NA	-0.221055	NA	6	154.362
-0.245948	+	+	+	NA	NA	0.318645	-0.16864	NA	7	154.388
-0.603916	NA	NA	NA	NA	NA	NA	NA	NA	1	154.419
-0.751048	+	+	NA	0.302049	NA	NA	-0.223031	NA	6	154.438
-0.797031	+	+	+	0.446148	NA	NA	NA	NA	6	154.45
-0.653609	+	NA	+	NA	0.040218	NA	-0.225182	NA	6	154.563
-1.01535	+	NA	+	0.411515	0.0575035	NA	NA	NA	6	154.661
-0.652453	+	NA	+	NA	NA	NA	-0.265588	+	6	154.671
-0.272983	+	+	+	NA	0.0239767	0.328216	NA	NA	7	154.691
-0.544844	+	+	NA	0.293929	NA	0.319508	-0.168775	NA	7	154.701
-1.10071	+	NA	NA	0.260909	0.0362507	0.187292	NA	NA	6	154.724
-0.525941	+	+	NA	NA	0.0389399	NA	-0.229331	NA	6	154.737
-0.999271	+	NA	NA	0.243588	0.029877	NA	-0.241474	NA	6	154.787
-0.625087	NA	NA	NA	NA	NA	0.143535	-0.370434	NA	3	154.811
-0.481291	+	+	+	NA	0.0684191	NA	NA	NA	6	154.888
-0.325324	+	+	NA	NA	0.00277774	0.321098	-0.185318	NA	7	154.949
-0.903143	NA	NA	NA	0.34034	NA	NA	-0.361583	NA	3	155.015
-0.820791	+	+	NA	0.332671	0.061158	NA	NA	NA	6	155.107
-0.599488	+	+	NA	0.326939	0.0172914	0.331698	NA	NA	7	155.149
-0.378987	NA	+	NA	NA	NA	NA	-0.363369	NA	3	155.169
-0.922462	+	NA	+	0.343682	NA	0.190866	-0.181385	NA	7	155.198
-0.521336	NA	NA	+	NA	NA	NA	-0.384753	NA	3	155.287
-0.624622	NA	NA	NA	NA	0.053943	NA	-0.368483	NA	3	155.356
-0.606745	NA	NA	NA	NA	NA	0.15731	NA	NA	2	155.457
-0.980829	NA	NA	NA	0.45864	NA	NA	NA	NA	2	155.536
-0.661495	+	NA	+	NA	0.0158028	0.19441	-0.20464	NA	7	155.574
-1.00651	+	NA	+	0.394972	0.0303274	0.196991	NA	NA	7	155.625
-0.202508	NA	+	NA	NA	NA	0.260064	-0.338272	NA	4	155.644
-0.661118	+	NA	+	NA	NA	0.195631	-0.220119	+	7	155.688
-0.114184	NA	+	NA	NA	NA	0.29077	NA	NA	3	155.749
-0.305382	NA	+	NA	NA	NA	NA	NA	NA	2	155.77
-0.605962	NA	NA	NA	NA	0.120891	NA	NA	NA	2	155.825
-0.72326	+	+	+	0.394649	NA	NA	-0.192701	NA	7	155.842
-0.523186	+	+	+	0.387837	NA	0.316172	-0.139286	NA	8	155.986
-0.99355	+	NA	NA	0.219359	0.00774251	0.179648	-0.225364	NA	7	156.037
-0.926182	+	NA	+	0.358695	0.0338351	NA	-0.200258	NA	7	156.112
-0.510826	NA	NA	+	NA	NA	NA	NA	NA	2	156.132
-0.572288	+	+	+	0.426139	0.0124907	0.325108	NA	NA	8	156.224
-0.934748	+	NA	+	0.371062	NA	NA	-0.192644	+	7	156.27
-0.786965	+	+	+	0.434575	0.0563628	NA	NA	NA	7	156.279
-0.441776	+	+	+	NA	0.042101	NA	-0.210292	NA	7	156.298
-0.890527	NA	NA	NA	0.323762	NA	0.138158	-0.354548	NA	4	156.364
-0.246391	+	+	+	NA	0.00499459	0.317965	-0.167559	NA	8	156.39
-0.747958	+	+	NA	0.297225	0.0327169	NA	-0.214573	NA	7	156.405
-0.439658	+	+	+	NA	NA	NA	-0.257548	+	7	156.447
-0.518508	NA	NA	+	NA	NA	0.147439	-0.376012	NA	4	156.485
-0.2458	+	+	+	NA	NA	0.318118	-0.178188	+	8	156.561
-0.672613	NA	+	NA	0.385964	NA	NA	-0.341808	NA	4	156.596
-0.833821	NA	NA	+	0.413575	NA	NA	-0.364377	NA	4	156.62
-0.653432	+	NA	+	NA	0.0407346	NA	-0.256439	+	7	156.647
-0.625662	NA	NA	NA	NA	0.0367509	0.139074	-0.363975	NA	4	156.678
-0.544869	+	+	NA	0.294318	-0.00297422	0.319885	-0.169432	NA	8	156.727
-0.968972	NA	NA	NA	0.441079	NA	0.149956	NA	NA	3	156.732
-0.696595	NA	+	NA	0.510372	NA	NA	NA	NA	3	156.839
-0.898419	NA	NA	NA	0.333824	0.0474735	NA	-0.35293	NA	4	156.852
-0.376705	NA	+	NA	NA	0.0586845	NA	-0.352034	NA	4	156.934
-0.325124	NA	+	+	NA	NA	NA	-0.369863	NA	4	156.967
-0.500945	NA	+	NA	0.502813	NA	0.288606	NA	NA	4	157.006
-0.608333	NA	NA	NA	NA	0.101885	0.143799	NA	NA	3	157.014
-0.96701	NA	NA	NA	0.439353	0.110131	NA	NA	NA	3	157.042
-0.916344	NA	NA	+	0.541201	NA	NA	NA	NA	3	157.063
-0.52046	NA	NA	+	NA	0.0577953	NA	-0.374313	NA	4	157.09
-0.304104	NA	+	NA	NA	0.122832	NA	NA	NA	3	157.107
-0.508439	NA	NA	+	NA	NA	0.161176	NA	NA	3	157.117
-0.493276	NA	+	NA	0.381761	NA	0.258874	-0.316366	NA	5	157.183
-0.524721	NA	NA	+	NA	NA	NA	-0.441575	+	4	157.23
-0.921877	+	NA	+	0.342624	0.0108646	0.189656	-0.179084	NA	8	157.248
-0.121885	NA	+	NA	NA	0.0879806	0.277241	NA	NA	4	157.258
-0.937062	+	NA	+	0.362534	NA	0.192513	-0.14652	+	8	157.387
-0.158074	NA	+	+	NA	NA	0.256597	-0.34368	NA	5	157.411
-0.203958	NA	+	NA	NA	0.0313803	0.255939	-0.332824	NA	5	157.482
-0.0794714	NA	+	+	NA	NA	0.288156	NA	NA	4	157.509
-0.510073	NA	NA	+	NA	0.123361	NA	NA	NA	3	157.543
-0.261828	NA	+	+	NA	NA	NA	NA	NA	3	157.57
-0.661384	+	NA	+	NA	0.0161232	0.193702	-0.217242	+	8	157.736
-0.720276	+	+	+	0.389591	0.0341901	NA	-0.184146	NA	8	157.834
-0.820318	NA	NA	+	0.400412	NA	0.142379	-0.356331	NA	5	157.929
-0.728216	+	+	+	0.400693	NA	NA	-0.18043	+	8	158.024
-0.523183	+	+	+	0.388181	-0.00253097	0.316507	-0.139819	NA	9	158.04
-0.540515	+	+	+	0.411137	NA	0.318557	-0.0956275	+	9	158.203
-0.903517	NA	NA	+	0.528286	NA	0.154789	NA	NA	4	158.205
-0.888076	NA	NA	NA	0.320183	0.0313153	0.134537	-0.349141	NA	5	158.276
-0.642064	NA	+	+	0.439891	NA	NA	-0.346538	NA	5	158.287
-0.679813	NA	+	NA	0.48857	0.109338	NA	NA	NA	4	158.29
-0.931969	+	NA	+	0.366249	0.033525	NA	-0.185798	+	8	158.295
-0.959223	NA	NA	NA	0.427209	0.0925913	0.138354	NA	NA	4	158.367
-0.518092	NA	NA	+	NA	0.0405153	0.142554	-0.369179	NA	5	158.373
-0.665142	NA	+	NA	0.378475	0.0511025	NA	-0.33224	NA	5	158.416
-0.439983	+	+	+	NA	0.0426242	NA	-0.247411	+	8	158.427
-0.671224	NA	+	+	0.567175	NA	NA	NA	NA	4	158.473
-0.828195	NA	NA	+	0.407146	0.0507719	NA	-0.355421	NA	5	158.478
-0.521088	NA	NA	+	NA	NA	0.145168	-0.420734	+	5	158.509
-0.901571	NA	NA	+	0.521818	0.111083	NA	NA	NA	4	158.588
-0.482067	NA	+	+	0.555972	NA	0.284467	NA	NA	5	158.594
-0.49739	NA	+	NA	0.489008	0.0749329	0.277384	NA	NA	5	158.602
-0.246261	+	+	+	NA	0.00520237	0.3174	-0.177229	+	9	158.603
-0.830597	NA	NA	+	0.408535	NA	NA	-0.374227	+	5	158.675
-0.508165	NA	NA	+	NA	0.103911	0.147451	NA	NA	4	158.686
-0.321885	NA	+	+	NA	0.0610478	NA	-0.358423	NA	5	158.751
-0.469997	NA	+	+	0.432855	NA	0.254529	-0.320157	NA	6	158.84
-0.258595	NA	+	+	NA	0.124541	NA	NA	NA	4	158.917
-0.327002	NA	+	+	NA	NA	NA	-0.430596	+	5	158.952
-0.0857713	NA	+	+	NA	0.089721	0.274269	NA	NA	5	159.029
-0.49197	NA	+	NA	0.378533	0.0240406	0.255806	-0.312313	NA	6	159.072
-0.523956	NA	NA	+	NA	0.0591866	NA	-0.432721	+	5	159.074
-0.159102	NA	+	+	NA	0.0338925	0.252081	-0.337995	NA	6	159.27
-0.936337	+	NA	+	0.361331	0.00986312	0.191391	-0.144944	+	9	159.48
-0.160733	NA	+	+	NA	NA	0.254265	-0.385066	+	6	159.496
-0.893103	NA	NA	+	0.51406	0.092972	0.143182	NA	NA	5	159.863
-0.81724	NA	NA	+	0.39676	0.0345408	0.138423	-0.350607	NA	6	159.865
-0.654053	NA	+	+	0.545487	0.110107	NA	NA	NA	5	159.946
-0.821243	NA	NA	+	0.401849	NA	0.142511	-0.353596	+	6	160.038
-0.724789	+	+	+	0.395119	0.0339767	NA	-0.173137	+	9	160.059
-0.634257	NA	+	+	0.432533	0.053059	NA	-0.336886	NA	6	160.131
-0.478179	NA	+	+	0.542242	0.0760881	0.273065	NA	NA	6	160.214
-0.540579	+	+	+	0.411729	-0.00373174	0.31906	-0.0962203	+	10	160.297
-0.637999	NA	+	+	0.433841	NA	NA	-0.358683	+	6	160.382
-0.52078	NA	NA	+	NA	0.0419648	0.140033	-0.41544	+	6	160.436
-0.824106	NA	NA	+	0.400777	0.0511249	NA	-0.367622	+	6	160.572
-0.468514	NA	+	+	0.429552	0.0263913	0.251131	-0.315855	NA	7	160.753
-0.323715	NA	+	+	NA	0.0626451	NA	-0.421029	+	6	160.779
-0.473186	NA	+	+	0.438119	NA	0.255107	-0.310047	+	7	160.985
-0.161906	NA	+	+	NA	0.0353913	0.249471	-0.380889	+	7	161.393
-0.81749	NA	NA	+	0.397147	0.0345149	0.138461	-0.349883	+	7	162.014
-0.629142	NA	+	+	0.424979	0.0535138	NA	-0.351718	+	7	162.266
-0.47118	NA	+	+	0.433954	0.0260611	0.251648	-0.307563	+	8	162.937
