# Supplementary material for: Trypanosoma (Herpetosoma) diversity in rodents and lagomorphs of New Mexico with a focus on epizootological aspects of infection in Southern Plains woodrats (Neotoma micropus)
Source: PLoS One. 2020 Dec 31;15(12):e0244803. doi: 10.1371/journal.pone.0244803 (PMC7775056; doi:10.1371/journal.pone.0244803)
Supplement: S2 Table — (XLSX) [file pone.0244803.s002.xlsx]

## Sheet: S2 Table
Age class	Mean probability of infection	Lower 95%	Upper 95%
juvenile	0.343073	0.3125	0.4
subadult	0.748673	0.727273	0.769231
adult	0.318047	0.280899	0.355556
