# Supplementary material for: Trypanosoma (Herpetosoma) diversity in rodents and lagomorphs of New Mexico with a focus on epizootological aspects of infection in Southern Plains woodrats (Neotoma micropus)
Source: PLoS One. 2020 Dec 31;15(12):e0244803. doi: 10.1371/journal.pone.0244803 (PMC7775056; doi:10.1371/journal.pone.0244803)
Supplement: S3 Table — (XLSX) [file pone.0244803.s003.xlsx]

## Sheet: S3 Table
Species	Tested	Bartonella positive	Bartonella prevalence	Trypanosoma positive	Trypanosoma prevalence	Coinfection positive	Coinfection prevalence	Expected coinfection prevalence	Binomial chi-square	Binomial p-value
D. ordii	41	29	70.7317	7	17.0732	5	12.1951	12.0761	0.000546605	0.981347
N. micropus	263	196	74.5247	87	33.0798	68	25.8555	24.6527	0.204856	0.65083
O. variegatus	27	10	37.037	7	25.9259	4	14.8148	9.6022	0.845177	0.35792
P. leucopus	25	12	48	8	32	3	12	15.36	0.217096	0.641262
P. maniculatus	14	3	21.4286	1	7.14286	0	0	1.53061	0.217617	0.640862
S. audubonii	10	7	70	5	50	3	30	35	0.10989	0.740269
