# Supplementary material for: Trypanosoma (Herpetosoma) diversity in rodents and lagomorphs of New Mexico with a focus on epizootological aspects of infection in Southern Plains woodrats (Neotoma micropus)
Source: PLoS One. 2020 Dec 31;15(12):e0244803. doi: 10.1371/journal.pone.0244803 (PMC7775056; doi:10.1371/journal.pone.0244803)
Supplement: S4 Table — (XLSX) [file pone.0244803.s004.xlsx]

## Sheet: S4 Table
Species	Month/Year	Tested	Bartonella positive	Bartonella prevalence	Trypanosoma positive	Trypanosoma prevalence	Coinfection positive	Coinfection prevalence	Expected coinfection prevalence	Binomial chi-square	Binomial p-value
D. ordii	2003-04-01	4	2	50	1	25	1	25	12.5	0.571429	0.449692
D. ordii	2003-05-01	7	6	85.7143	1	14.2857	1	14.2857	12.2449	0.0271318	0.869167
D. ordii	2003-06-01	8	6	75	1	12.5	1	12.5	9.375	0.091954	0.761708
D. ordii	2003-09-01	13	10	76.9231	3	23.0769	2	15.3846	17.7515	0.0498801	0.823272
D. ordii	2003-10-01	7	4	57.1429	1	14.2857	0	0	8.16327	0.622222	0.430223
N. micropus	2002-11-01	27	20	74.0741	8	29.6296	6	22.2222	21.9479	0.00118629	0.972524
N. micropus	2002-12-01	27	18	66.6667	13	48.1481	10	37.037	32.0988	0.302098	0.58257
N. micropus	2003-01-01	22	14	63.6364	3	13.6364	1	4.54545	8.67769	0.474036	0.491136
N. micropus	2003-03-01	12	9	75	2	16.6667	1	8.33333	12.5	0.190476	0.662521
N. micropus	2003-04-01	32	27	84.375	8	25	7	21.875	21.0938	0.0117345	0.913737
N. micropus	2003-05-01	33	26	78.7879	11	33.3333	11	33.3333	26.2626	0.851949	0.356001
N. micropus	2003-06-01	28	24	85.7143	14	50	12	42.8571	42.8571	0	1
N. micropus	2003-07-01	8	5	62.5	2	25	1	12.5	15.625	0.0592593	0.807671
N. micropus	2003-09-01	20	18	90	7	35	7	35	31.5	0.113544	0.736145
N. micropus	2003-10-01	19	15	78.9474	8	42.1053	5	26.3158	33.241	0.410615	0.521657
N. micropus	2003-11-01	7	7	100	3	42.8571	3	42.8571	42.8571	0	1
N. micropus	2003-12-01	4	2	50	3	75	1	25	37.5	0.266667	0.605577
N. micropus	2004-01-01	3	2	66.6667	1	33.3333	1	33.3333	22.2222	0.214286	0.643429
N. micropus	2004-04-01	4	2	50	1	25	1	25	12.5	0.571429	0.449692
N. micropus	2004-05-01	6	5	83.3333	1	16.6667	1	16.6667	13.8889	0.0387097	0.844025
O. variegatus	2003-04-01	4	1	25	1	25	1	25	6.25	2.4	0.121335
O. variegatus	2003-05-01	8	4	50	2	25	1	12.5	12.5	0	1
O. variegatus	2003-09-01	4	4	100	2	50	2	50	50	0	1
P. leucopus	2003-04-01	15	10	66.6667	3	20	2	13.3333	13.3333	0	1
P. leucopus	2003-05-01	3	2	66.6667	2	66.6667	1	33.3333	44.4444	0.15	0.698535
S. audubonii	2003-04-01	4	3	75	1	25	0	0	18.75	0.923077	0.336668
S. audubonii	2003-10-01	4	4	100	3	75	3	75	75	0	1
