# Supplementary material for: Trypanosoma (Herpetosoma) diversity in rodents and lagomorphs of New Mexico with a focus on epizootological aspects of infection in Southern Plains woodrats (Neotoma micropus)
Source: PLoS One. 2020 Dec 31;15(12):e0244803. doi: 10.1371/journal.pone.0244803 (PMC7775056; doi:10.1371/journal.pone.0244803)
Supplement: S5 Table — (XLSX) [file pone.0244803.s005.xlsx]

## Sheet: S5 Table
Trypanosoma species	Isolate/Strain/Clone	Note	Host species	Country	GenBank accession number	Sequence	Trimmed sequence	Haplotype	Tree sequence
Trypanosoma sp.	PJR_2002	20_NM_m	Neotoma micropus	USA	MN959921	CGGTGACGCTCGGCGCCTTTGTGGGAAATCCGCGGTTGCCTCGGCAGGCTTCGGCCTCGCAGAGAGCATTTCCGTCTTCCCTCAACTCGCGGCATCCAGGAATGAAGGAGGGTAGTTCGGGGGAGAACGTACTGGTGCGTCAGAGGTGAAATTCTTAGACCGCACCAAGACGAACTACAGCGAAGGCATTCTTCAAGGATACCTTCCTCAATCAAGAACCAAAGTGTGGGGATCGAAGATGATTAGAGACCATTGTAGTCCACACTGCAAACGATGACACCCATGAATTGGGGAGTTTTTGGTCGTAGGCGTGGTCGGGTGTGTTCATCTCGTTCCTCGTCTCGCCAATGTGTATCAATTTACGTGCATATTCTTTTTGGTCCTCGCAAGGGGTCCTTT…	CGGTGACGCTCGGCGCCTTTGTGGGAAATCCGCGGTTGCCTCGGCAGGCTTCGGCCTCGCAGAGAGCATTTCCGTCTTCCCTCAACTCGCGGCATCCAGGAATGAAGGAGGGTAGTTCGGGGGAGAACGTACTGGTGCGTCAGAGGTGAAATTCTTAGACCGCACCAAGACGAACTACAGCGAAGGCATTCTTCAAGGATACCTTCCTCAATCAAGAACCAAAGTGTGGGGATCGAAGATGATTAGAGACCATTGTAGTCCACACTGCAAACGATGACACCCATGAATTGGGGAGTTTTTGGTCGTAGGCGTGGTCGGGTGTGTTCATCTCGTTCCTCGTCTCGCCAATGTGTATCAATTTACGTGCATATTCTTTTTGGTCCTCGCAAGGGGTCCTTT…	1	0
Trypanosoma sp.	PJR_2005	23_NM_m	Neotoma micropus	USA	MN959922	GCTCGAGTGCTCTCCTTTTCGGTGACGCTCGGCGCCTTTGTGGGAAATCCGCGGTTGCCTCGGCAGGCTTCGGCCTCGCAGAGAGCATTTCCGTCTTCCCTCAACTCGCGGCATCCAGGAATGAAGGAGGGTAGTTCGGGGGAGAACGTACTGGTGCGTCAGAGGTGAAATTCTTAGACCGCACCAAGACGAACTACAGCGAAGGCATTCTTCAAGGATACCTTCCTCAATCAAGAACCAAAGTGTGGGGATCGAAGATGATTAGAGACCATTGTAGTCCACACTGCAAACGATGACACCCATGAATTGGGGAGTTTTTGGTCGTAGGCGTGGTCGGgTGTGTtCATCTCGtTCCTCGTCTCGCCAATGTGTATCAATTtACGTGCATATtCttTTTGG…	GCTCGAGTGCTCTCCTTTTCGGTGACGCTCGGCGCCTTTGTGGGAAATCCGCGGTTGCCTCGGCAGGCTTCGGCCTCGCAGAGAGCATTTCCGTCTTCCCTCAACTCGCGGCATCCAGGAATGAAGGAGGGTAGTTCGGGGGAGAACGTACTGGTGCGTCAGAGGTGAAATTCTTAGACCGCACCAAGACGAACTACAGCGAAGGCATTCTTCAAGGATACCTTCCTCAATCAAGAACCAAAGTGTGGGGATCGAAGATGATTAGAGACCATTGTAGTCCACACTGCAAACGATGACACCCATGAATTGGGGAGTTTTTGGTCGTAGGCGTGGTCGGgTGTGTtCATCTCGtTCCTCGTCTCGCCAATGTGTATCAATTtACGTGCATATtCttTTTGG…	1	0
Trypanosoma sp.	PJR_2072	43_NM_m	Neotoma micropus	USA	MN959923	GCAGCCTATAGGCCACCGTTTCGGCTTTTGTTGGTTTTAACAGTCTATTGGAGATTATGGGGCTGTGCGACAAGCGCTCGAGTGCTCTCCTTTTCGGTGACGCTCGGCGCCTTTGTGGGAAATCCGCGGTTGCCTCGGCAGGCTTCGGCCTCGCAGAGAGCATTTCCGTCTTCCCTCAACTCGCGGCATCCAGGAATGAAGGAGGGTAGTTCGGGGGAGAACGTACTGGTGCGTCAGAGGTGAAATTCTTAGACCGCACCAAGACGAACTACAGCGAAGGCATTCTTCAAGGATACCTTCCTCAATCAAGAACCAAAGTGTGGGGATCGAAGATGATTAGAGACCATTGTAGTCCACACTGCAAACGATGACACCCATGAATTGGGGAGTTTTTGGTCG…	GTCTATTGGAGATTATGGGGCTGTGCGACAAGCGCTCGAGTGCTCTCCTTTTCGGTGACGCTCGGCGCCTTTGTGGGAAATCCGCGGTTGCCTCGGCAGGCTTCGGCCTCGCAGAGAGCATTTCCGTCTTCCCTCAACTCGCGGCATCCAGGAATGAAGGAGGGTAGTTCGGGGGAGAACGTACTGGTGCGTCAGAGGTGAAATTCTTAGACCGCACCAAGACGAACTACAGCGAAGGCATTCTTCAAGGATACCTTCCTCAATCAAGAACCAAAGTGTGGGGATCGAAGATGATTAGAGACCATTGTAGTCCACACTGCAAACGATGACACCCATGAATTGGGGAGTTTTTGGTCGTAGGCGTGGTCGGGTGTGTTCATCTCGTTCCTCGTCTCGCCA…	1	0
Trypanosoma sp.	PJR_2101	69_NM_f	Neotoma micropus	USA	MN959924	GAGCAGCCTATAGGCCACCGTTTCGGCTTTTGTTGGTTTTAACAGTCTATTGGAGATTATGGGGCTGTGCGACAAGCGCTCGAGTGCTCTCCTTTTCGGTGACGCTCGGCGCCTTTGTGGGAAATCCGCGGTTGCCTCGGCAGGCTTCGGCCTCGCAGAGAGCATTTCCGTCTTCCCTCAACTCGCGGCATCCAGGAATGAAGGAGGGTAGTTCGGGGGAGAACGTACTGGTGCGTCAGAGGTGAAATTCTTAGACCGCACCAAGACGAACTACAGCGAAGGCATTCTTCAAGGATACCTTCCTCAATCAAGAACCAAAGTGTGGGGATCGAAGATGATTAGAGACCATTGTAGTCCACACTGCAAACGATGACACCCATGAATTGGGGAGTTTTTGGT…	GTCTATTGGAGATTATGGGGCTGTGCGACAAGCGCTCGAGTGCTCTCCTTTTCGGTGACGCTCGGCGCCTTTGTGGGAAATCCGCGGTTGCCTCGGCAGGCTTCGGCCTCGCAGAGAGCATTTCCGTCTTCCCTCAACTCGCGGCATCCAGGAATGAAGGAGGGTAGTTCGGGGGAGAACGTACTGGTGCGTCAGAGGTGAAATTCTTAGACCGCACCAAGACGAACTACAGCGAAGGCATTCTTCAAGGATACCTTCCTCAATCAAGAACCAAAGTGTGGGGATCGAAGATGATTAGAGACCATTGTAGTCCACACTGCAAACGATGACACCCATGAATTGGGGAGTTTTTGGTCGTAGGCGTGGTCGGGTGTGTTCATCTCGTTCCTCGTCTCGCCA…	1	0
Trypanosoma sp.	PJR_1982	109_NM_f	Neotoma micropus	USA	MN959925	CAGTCTATTGGAGATTATGGGGCTGTGCGACAAGCGCTCGAGTGCTCTCCTTTTCGGTGACGCTCGGCGCCTTTGTGGGAAATCCGCGGTTGCCTCGGCAGGCTTCGGCCTCGCAGAGAGCATTTCCGTCTTCCCTCAACTCGCGGCATCCAGGAATGAAGGAGGGTAGTTCGGGGGAGAACGTACTGGTGCGTCAGAGGTGAAATTCTTAGACCGCACCAAGACGAACTACAGCGAAGGCATTCTTCAAGGATACCTTCCTCAATCAAGAACCAAAGTGTGGGGATCGAAGATGATTAGAGACCATTGTAGTCCACACTGCAAACGATGACACCCATGAATTGGGGAGTTTTTGGTCGTAGGCGTGGTCGGGTGTGTTCATCTCGTTCCTCGTCTCGC…	GTCTATTGGAGATTATGGGGCTGTGCGACAAGCGCTCGAGTGCTCTCCTTTTCGGTGACGCTCGGCGCCTTTGTGGGAAATCCGCGGTTGCCTCGGCAGGCTTCGGCCTCGCAGAGAGCATTTCCGTCTTCCCTCAACTCGCGGCATCCAGGAATGAAGGAGGGTAGTTCGGGGGAGAACGTACTGGTGCGTCAGAGGTGAAATTCTTAGACCGCACCAAGACGAACTACAGCGAAGGCATTCTTCAAGGATACCTTCCTCAATCAAGAACCAAAGTGTGGGGATCGAAGATGATTAGAGACCATTGTAGTCCACACTGCAAACGATGACACCCATGAATTGGGGAGTTTTTGGTCGTAGGCGTGGTCGGGTGTGTTCATCTCGTTCCTCGTCTCGCCA…	1	0
Trypanosoma sp.	PJR_2224	173_SV_m	Otospermophilus variegatus	USA	MN959926	CCGTTTCGGCTTTTGTTGGTTTTAACAGTCTATTGGAGATTATGGGGCTGTGCGACAAGCGCTCGAGTGCTCTCCTCTTCGGTGACGCTCGGCGCCTTTGTGGGAAATCCACGGTTGCCTCGGCAGCAGGCTTCGGCCTCGCAGAGAGCACTTCCGTCTTCCTTCAACTCGCGGCATCCAGGAATGAAGGAGGGTAGTTCGGGGGAGAACGTACTGGTGCGTCAGAGGTGAAATTCTTAGACCGCACCAAGACGAACTACAGCGAAGGCATTCTTCAAGGATACCTTCCTCAATCAAGAACCAAAGTGTGGGGATCGAAGATGATTAGAGACCATTGTAGTCCACACTGCAAACGATGACACCCATGAATTGGGGAGTTTTTGGTCGTAGGCGGGGTCG…	GTCTATTGGAGATTATGGGGCTGTGCGACAAGCGCTCGAGTGCTCTCCTCTTCGGTGACGCTCGGCGCCTTTGTGGGAAATCCACGGTTGCCTCGGCAGCAGGCTTCGGCCTCGCAGAGAGCACTTCCGTCTTCCTTCAACTCGCGGCATCCAGGAATGAAGGAGGGTAGTTCGGGGGAGAACGTACTGGTGCGTCAGAGGTGAAATTCTTAGACCGCACCAAGACGAACTACAGCGAAGGCATTCTTCAAGGATACCTTCCTCAATCAAGAACCAAAGTGTGGGGATCGAAGATGATTAGAGACCATTGTAGTCCACACTGCAAACGATGACACCCATGAATTGGGGAGTTTTTGGTCGTAGGCGGGGTCGGGTTCATCTCGCTCCTCGTCTCGCCAA…	5	1
Trypanosoma sp.	PJR_2172	232_PL_m	Peromyscus leucopus	USA	MN959927	GAGCAGCCTATAGGCCACCGTTTCGGCTTTTGTTGGTTTTAACAGTCTATTGGAGATTATGGGGCTGTGCGACAAGCGCTCGAGTGCTCTCCTTTTCGGTGACGCTCGGCGCCTTTGTGGGAAATCCACGGTTGCCTCGGCAGGCTTCGGCCTCGCAGAGAGCATTTCCGTCTTCCCTCAACTCGCGGCATCCAGGAATGAAGGAGGGTAGTTCGGGGGAGAACGTACTGGTGCGTCAGAGGTGAAATTCTTAGACCGCACCAAGACGAACTACAGCGAAGGCATTCTTCAAGGATACCTTCCTCAATCAAGAACCAAAGTGTGGGGATCGAAGATGATTAGAGACCATTGTAGTCCACACTGCAAACGATGACACCCATGAATTGGGGAGTTTTTGGT…	GTCTATTGGAGATTATGGGGCTGTGCGACAAGCGCTCGAGTGCTCTCCTTTTCGGTGACGCTCGGCGCCTTTGTGGGAAATCCACGGTTGCCTCGGCAGGCTTCGGCCTCGCAGAGAGCATTTCCGTCTTCCCTCAACTCGCGGCATCCAGGAATGAAGGAGGGTAGTTCGGGGGAGAACGTACTGGTGCGTCAGAGGTGAAATTCTTAGACCGCACCAAGACGAACTACAGCGAAGGCATTCTTCAAGGATACCTTCCTCAATCAAGAACCAAAGTGTGGGGATCGAAGATGATTAGAGACCATTGTAGTCCACACTGCAAACGATGACACCCATGAATTGGGGAGTTTTTGGTCGTAGGCGGGGTCGGGTTCATCTCGCTCCTCGTCTCGCCAATGT…	2	1
Trypanosoma sp.	NM-23-051903	266_DO_f	Dipodomys ordii	USA	MN959928	GAGCAGCCTATAGGCCACCGTTTCGGCTTTTGTTGGTTTTAACAGTCTATTGGAGATTATGGGGCTGTGCGACAAGCGCTCGAGTGCTCTCCTTTTCGGTGACGCTCGGCGCCTTTGTGGGAAATCCACGGTTGCCTCGGCAGGCTTCGGCCTCGCGGAGAGCATTTCCGTCTTCCCTCAACTCGCGGCATCCAGGAATGAAGGAGGGTAGTTCGGGGGAGAACGTACTGGTGCGTCAGAGGTGAAATTCTTAGACCGCACCAAGACGAACTACAGCGAAGGCATTCTTCAAGGATACCTTCCTCAATCAAGAACCAAAGTGTGGGGATCGAAGATGATTAGAGACCATTGTAGTCCACACTGCAAACGATGACACCCATGAATTGGGGAGTTTTTGGT…	GTCTATTGGAGATTATGGGGCTGTGCGACAAGCGCTCGAGTGCTCTCCTTTTCGGTGACGCTCGGCGCCTTTGTGGGAAATCCACGGTTGCCTCGGCAGGCTTCGGCCTCGCGGAGAGCATTTCCGTCTTCCCTCAACTCGCGGCATCCAGGAATGAAGGAGGGTAGTTCGGGGGAGAACGTACTGGTGCGTCAGAGGTGAAATTCTTAGACCGCACCAAGACGAACTACAGCGAAGGCATTCTTCAAGGATACCTTCCTCAATCAAGAACCAAAGTGTGGGGATCGAAGATGATTAGAGACCATTGTAGTCCACACTGCAAACGATGACACCCATGAATTGGGGAGTTTTTGGTCGTAGGCGGGGTCGGGTTCATCTCGCTCCTCGTCTCGCCAATGT…	4	1
Trypanosoma sp.	NM-24-051903	267_PL_f	Peromyscus leucopus	USA	MN959929	AGCAGCCTATAGGCCACCGTTTCGGCTTTTGTTGGTTTTAACAGTCTATTGGAGATTATGGGGCTGTGCGACAAGCGCTCGAGTGCTCTCCTTTTCGGTGACGCTCGGCGCCTTTGTGGGAAATCCACGGTTGCCTCGGCAGGCTTCGGCCTCGCAGAGAGCATTTCCGTCTTCCCTCAACTCGCGGCATCCAGGAATGAAGGAGGGTAGTTCGGGGGAGAACGTACTGGTGCGTCAGAGGTGAAATTCTTAGACCGCACCAAGACGAACTACAGCGAAGGCATTCTTCAAGGATACCTTCCTCAATCAAGAACCAAAGTGTGGGGATCGAAGATGATTAGAGACCATTGTAGTCCACACTGCAAACGATGACACCCATGAATTGGGGAGTTTTTGGTC…	GTCTATTGGAGATTATGGGGCTGTGCGACAAGCGCTCGAGTGCTCTCCTTTTCGGTGACGCTCGGCGCCTTTGTGGGAAATCCACGGTTGCCTCGGCAGGCTTCGGCCTCGCAGAGAGCATTTCCGTCTTCCCTCAACTCGCGGCATCCAGGAATGAAGGAGGGTAGTTCGGGGGAGAACGTACTGGTGCGTCAGAGGTGAAATTCTTAGACCGCACCAAGACGAACTACAGCGAAGGCATTCTTCAAGGATACCTTCCTCAATCAAGAACCAAAGTGTGGGGATCGAAGATGATTAGAGACCATTGTAGTCCACACTGCAAACGATGACACCCATGAATTGGGGAGTTTTTGGTCGTAGGCGGGGTCGGGTTCATCTCGCTCCTCGTCTCGCCAATGT…	2	0
Trypanosoma sp.	NM-16-052003	285_PM_m	Peromyscus maniculatus	USA	MN959930	AGTCTATTGGAGATTATGGGGCTGTGCGACAAGCGCTCGAGTGCTCTCCTTTTCGGTGACGCTCGGCGCCTTTGTGGGAAATCCACGGTTGCCTCGGCAGGCTTCGGCCTCGCAGAGAGCATTTCCGTCTTCCCTCAACTCGCGGCATCCAGGAATGAAGGAGGGTAGTTCGGGGGAGAACGTACTGGTGCGTCAGAGGTGAAATTCTTAGACCGCACCAAGACGAACTACAGCGAAGGCATTCTTCAAGGATACCTTCCTCAATCAAGAACCAAAGTGTGGGGATCGAAGATGATTAGAGACCATTGTAGTCCACACTGCAAACGATGACACCCATGAATTGGGGAGTTTTTGGTCGTAGGCGGGGTCGGGTTCATCTCGCTCCTCGTCTCGCCAATG…	GTCTATTGGAGATTATGGGGCTGTGCGACAAGCGCTCGAGTGCTCTCCTTTTCGGTGACGCTCGGCGCCTTTGTGGGAAATCCACGGTTGCCTCGGCAGGCTTCGGCCTCGCAGAGAGCATTTCCGTCTTCCCTCAACTCGCGGCATCCAGGAATGAAGGAGGGTAGTTCGGGGGAGAACGTACTGGTGCGTCAGAGGTGAAATTCTTAGACCGCACCAAGACGAACTACAGCGAAGGCATTCTTCAAGGATACCTTCCTCAATCAAGAACCAAAGTGTGGGGATCGAAGATGATTAGAGACCATTGTAGTCCACACTGCAAACGATGACACCCATGAATTGGGGAGTTTTTGGTCGTAGGCGGGGTCGGGTTCATCTCGCTCCTCGTCTCGCCAATGT…	2	0
Trypanosoma sp.	NM-4-052103	289_NM_m	Neotoma micropus	USA	MN959931	ACCGTTTCGGCTTTTGTTGGTTTTAACAGTCTATTGGAGATTATGGGGCTGTGCGACAAGCGCTCGAGTGCTCTCCTTTTCGGTGACGCTCGGCGCCTTTGTGGGAAATCCGCGGTTGCCTCGGCAGGCTTCGGCCTCGCAGAGAGCATTTCCGTCTTCCCTCAACTCGCGGCATCCAGGAATGAAGGAGGGTAGTTCGGGGGAGAACGTACTGGTGCGTCAGAGGTGAAATTCTTAGACCGCACCAAGACGAACTACAGCGAAGGCATTCTTCAAGGATACCTTCCTCAATCAAGAACCAAAGTGTGGGGATCGAAGATGATTAGAGACCATTGTAGTCCACACTGCAAACGATGACACCCATGAATTGGGGAGTTTTTGGTCGTAGGCGTGGTCGGG…	GTCTATTGGAGATTATGGGGCTGTGCGACAAGCGCTCGAGTGCTCTCCTTTTCGGTGACGCTCGGCGCCTTTGTGGGAAATCCGCGGTTGCCTCGGCAGGCTTCGGCCTCGCAGAGAGCATTTCCGTCTTCCCTCAACTCGCGGCATCCAGGAATGAAGGAGGGTAGTTCGGGGGAGAACGTACTGGTGCGTCAGAGGTGAAATTCTTAGACCGCACCAAGACGAACTACAGCGAAGGCATTCTTCAAGGATACCTTCCTCAATCAAGAACCAAAGTGTGGGGATCGAAGATGATTAGAGACCATTGTAGTCCACACTGCAAACGATGACACCCATGAATTGGGGAGTTTTTGGTCGTAGGCGTGGTCGGGTGTGTTCATCTCGTTCCTCGTCTCGCCA…	1	0
Trypanosoma sp.	NM-15-052103	300_SV_f	Otospermophilus variegatus	USA	MN959932	GGAGCAGCCTATAGGCCACCGTTTCGGCTTTTGTTGGTTTTAACAGTCTATTGGAGATTATGGGGCTGTGCGACAAGCGCTCGAGTGCTCTCCTCTTCGGTGACGCTCGGCGCCTTTGTGGGAAATCCACGGTTGCCTCGGCAGCAGGCTTCGGCCTCGCAGAGAGCACTTCCGTCTTCCTTCAACTCGCGGCATCCAGGAATGAAGGAGGGTAGTTCGGGGGAGAACGTACTGGTGCGTCAGAGGTGAAATTCTTAGACCGCACCAAGACGAACTACAGCGAAGGCATTCTTCAAGGATACCTTCCTCAATCAAGAACCAAAGTGTGGGGATCGAAGATGATTAGAGACCATTGTAGTCCACACTGCAAACGATGACACCCATGAATTGGGGAGTTTT…	GTCTATTGGAGATTATGGGGCTGTGCGACAAGCGCTCGAGTGCTCTCCTCTTCGGTGACGCTCGGCGCCTTTGTGGGAAATCCACGGTTGCCTCGGCAGCAGGCTTCGGCCTCGCAGAGAGCACTTCCGTCTTCCTTCAACTCGCGGCATCCAGGAATGAAGGAGGGTAGTTCGGGGGAGAACGTACTGGTGCGTCAGAGGTGAAATTCTTAGACCGCACCAAGACGAACTACAGCGAAGGCATTCTTCAAGGATACCTTCCTCAATCAAGAACCAAAGTGTGGGGATCGAAGATGATTAGAGACCATTGTAGTCCACACTGCAAACGATGACACCCATGAATTGGGGAGTTTTTGGTCGTAGGCGGGGTCGGGTTCATCTCGCTCCTCGTCTCGCCAA…	5	0
Trypanosoma sp.	NM-23-052103	308_PL_f	Peromyscus leucopus	USA	MN959933	TATGGGGCTGTGCGACAAGCGCTCGAGTGCTCTCCTTTTCGGTGACGCTCGGCGCCTTTGTGGGAAATCCACGGTTGCCTCGGCAGGCTTCGGCCTCGCAGAGAGCATTTCCGTCTTCCCTCAACTCGCGGCATCCAGGAATGAAGGAGGGTAGTTCGGGGGAGAACGTACTGGTGCGTCAGAGGTGAAATTCTTAGACCGCACCAAGACGAACTACAGCGAAGGCATTCTTCAAGGATACCTTCCTCAATCAAGAACCAAAGTGTGGGGATCGAAGATGATTAGAGACCATTGTAGTCCACACTGCAAACGATGACACCCATGAATTGGGGAGTTTTTGGTCGTAGGCGGGGTCGGGTTCATCTCGCTCCTCGTCTCGCCAATGTGTATCAATTTACG…	TATGGGGCTGTGCGACAAGCGCTCGAGTGCTCTCCTTTTCGGTGACGCTCGGCGCCTTTGTGGGAAATCCACGGTTGCCTCGGCAGGCTTCGGCCTCGCAGAGAGCATTTCCGTCTTCCCTCAACTCGCGGCATCCAGGAATGAAGGAGGGTAGTTCGGGGGAGAACGTACTGGTGCGTCAGAGGTGAAATTCTTAGACCGCACCAAGACGAACTACAGCGAAGGCATTCTTCAAGGATACCTTCCTCAATCAAGAACCAAAGTGTGGGGATCGAAGATGATTAGAGACCATTGTAGTCCACACTGCAAACGATGACACCCATGAATTGGGGAGTTTTTGGTCGTAGGCGGGGTCGGGTTCATCTCGCTCCTCGTCTCGCCAATGTGTATCAATTTACG…	2	0
Trypanosoma sp.	NM-10-61703	318_NM_f	Neotoma micropus	USA	MN959934	AGCGCTCGAGTGCTCTCCTTTTCGGTGACGCTCGGCGCCTTTGTGGGAAATCCGCGGTTGCCTCGGCAGGCTTCGGCCTCGCAGAGAGCATTTCCGTCTTCCCTCAACTCGCGGCATCCAGGAATGAAGGAGGGTAGTTCGGGGGAGAACGTACTGGTGCGTCAGAGGTGAAATTCTTAGACCGCACCAAGACGAACTACAGCGAAGGCATTCTTCAAGGATACCTTCCTCAATCAAGAACCAAAGTGTGGGGATCGAAGATGATTAGAGACCATTGTAGTCCACACTGCAAACGATGACACCCATGAATTGGGGAGTTTTTGGTCGTAGGCGTGGTCGGGTGTGTTCATCTCGTTCCTCGTCTCGCCAATGTGTATCAATTTACGTGCATATTCTTTT…	AGCGCTCGAGTGCTCTCCTTTTCGGTGACGCTCGGCGCCTTTGTGGGAAATCCGCGGTTGCCTCGGCAGGCTTCGGCCTCGCAGAGAGCATTTCCGTCTTCCCTCAACTCGCGGCATCCAGGAATGAAGGAGGGTAGTTCGGGGGAGAACGTACTGGTGCGTCAGAGGTGAAATTCTTAGACCGCACCAAGACGAACTACAGCGAAGGCATTCTTCAAGGATACCTTCCTCAATCAAGAACCAAAGTGTGGGGATCGAAGATGATTAGAGACCATTGTAGTCCACACTGCAAACGATGACACCCATGAATTGGGGAGTTTTTGGTCGTAGGCGTGGTCGGGTGTGTTCATCTCGTTCCTCGTCTCGCCAATGTGTATCAATTTACGTGCATATTCTTTT…	1	0
Trypanosoma sp.	NM-19-61803	362_SV_f	Otospermophilus variegatus	USA	MN959935	GAGCAGCCTATAGGCCACCGTTTCGGCTTTTGTTGGTTTTAACAGTCTATTGGAGATTATGGGGCTGTGCGACAAGCGCTCGAGTGCTCTCCTCTTCGGTGACGCTCGGCGCCTTTGTGGGAAATCCACGGTTGCCTCGGCAGCAGGCTTCGGCCTCGCAGAGAGCACTTCCGTCTTCCTTCAACTCGCGGCATCCAGGAATGAAGGAGGGTAGTTCGGGGGAGAACGTACTGGTGCGTCAGAGGTGAAATTCTTAGACCGCACCAAGACGAACTACAGCGAAGGCATTCTTCAAGGATACCTTCCTCAATCAAGAACCAAAGTGTGGGGATCGAAGATGATTAGAGACCATTGTAGTCCACACTGCAAACGATGACACCCATGAATTGGGGAGTTTTT…	GTCTATTGGAGATTATGGGGCTGTGCGACAAGCGCTCGAGTGCTCTCCTCTTCGGTGACGCTCGGCGCCTTTGTGGGAAATCCACGGTTGCCTCGGCAGCAGGCTTCGGCCTCGCAGAGAGCACTTCCGTCTTCCTTCAACTCGCGGCATCCAGGAATGAAGGAGGGTAGTTCGGGGGAGAACGTACTGGTGCGTCAGAGGTGAAATTCTTAGACCGCACCAAGACGAACTACAGCGAAGGCATTCTTCAAGGATACCTTCCTCAATCAAGAACCAAAGTGTGGGGATCGAAGATGATTAGAGACCATTGTAGTCCACACTGCAAACGATGACACCCATGAATTGGGGAGTTTTTGGTCGTAGGCGGGGTCGGGTTCATCTCGCTCCTCGTCTCGCCAA…	5	0
Trypanosoma sp.	NM-22-61803	365_NM_m	Neotoma micropus	USA	MN959936	AACAGTCTATTGGAGATTATGGGGCTGTGCGACAAGCGCTCGAGTGCTCTCCTTTTCGGTGACGCTCGGCGCCTTTGTGGGAAATCCGCGGTTGCCTCGGCAGGCTTCGGCCTCGCAGAGAGCATTTCCGTCTTCCCTCAACTCGCGGCATCCAGGAATGAAGGAGGGTAGTTCGGGGGAGAACGTACTGGTGCGTCAGAGGTGAAATTCTTAGACCGCACCAAGACGAACTACAGCGAAGGCATTCTTCAAGGATACCTTCCTCAATCAAGAACCAAAGTGTGGGGATCGAAGATGATTAGAGACCATTGTAGTCCACACTGCAAACGATGACACCCATGAATTGGGGAGTTTTTGGTCGTAGGCGTGGTCGGGTGTGTTCATCTCGTTCCTCGTCTC…	GTCTATTGGAGATTATGGGGCTGTGCGACAAGCGCTCGAGTGCTCTCCTTTTCGGTGACGCTCGGCGCCTTTGTGGGAAATCCGCGGTTGCCTCGGCAGGCTTCGGCCTCGCAGAGAGCATTTCCGTCTTCCCTCAACTCGCGGCATCCAGGAATGAAGGAGGGTAGTTCGGGGGAGAACGTACTGGTGCGTCAGAGGTGAAATTCTTAGACCGCACCAAGACGAACTACAGCGAAGGCATTCTTCAAGGATACCTTCCTCAATCAAGAACCAAAGTGTGGGGATCGAAGATGATTAGAGACCATTGTAGTCCACACTGCAAACGATGACACCCATGAATTGGGGAGTTTTTGGTCGTAGGCGTGGTCGGGTGTGTTCATCTCGTTCCTCGTCTCGCCA…	1	0
Trypanosoma sp.	PJR_2241	373_NM_m	Neotoma micropus	USA	MN959937	AGCCTATAGGCCACCGTTTCGGCTTTTGTTGGTTTTAACAGTCTATTGGAGATTATGGGGCTGTGCGACAAGCGCTCGAGTGCTCTCCTTTTCGGTGACGCTCGGCGCCTTTGTGGGAAATCCGCGGTTGCCTCGGCAGGCTTCGGCCTCGCAGAGAGCATTTCCGTCTTCCCTCAACTCGCGGCATCCAGGAATGAAGGAGGGTAGTTCGGGGGAGAACGTACTGGTGCGTCAGAGGTGAAATTCTTAGACCGCACCAAGACGAACTACAGCGAAGGCATTCTTCAAGGATACCTTCCTCAATCAAGAACCAAAGTGTGGGGATCGAAGATGATTAGAGACCATTGTAGTCCACACTGCAAACGATGACACCCATGAATTGGGGAGTTTTTGGTCGTA…	GTCTATTGGAGATTATGGGGCTGTGCGACAAGCGCTCGAGTGCTCTCCTTTTCGGTGACGCTCGGCGCCTTTGTGGGAAATCCGCGGTTGCCTCGGCAGGCTTCGGCCTCGCAGAGAGCATTTCCGTCTTCCCTCAACTCGCGGCATCCAGGAATGAAGGAGGGTAGTTCGGGGGAGAACGTACTGGTGCGTCAGAGGTGAAATTCTTAGACCGCACCAAGACGAACTACAGCGAAGGCATTCTTCAAGGATACCTTCCTCAATCAAGAACCAAAGTGTGGGGATCGAAGATGATTAGAGACCATTGTAGTCCACACTGCAAACGATGACACCCATGAATTGGGGAGTTTTTGGTCGTAGGCGTGGTCGGGTGTGTTCATCTCGTTCCTCGTCTCGCCA…	1	0
Trypanosoma sp.	PJR_2251	383_PL_m	Peromyscus leucopus	USA	MN959938	CAGTCTATTGGAGATTATGGGGCTGTGCGACAAGCGCTCGAGTGCTCTCCTTTTCGGTGACGCTCGGCGCCTTTGTGGGAAATCCGCGGTTGCCTCGGCAGGCTTCGGCCTCGCAGAGAGCATTTCCGTCTTCCCTCAACTCGCGGCATCCAGGAATGAAGGAGGGTAGTTCGGGGGAGAACGTACTGGTGCGTCAGAGGTGAAATTCTTAGACCGCACCAAGACGAACTACAGCGAAGGCATTCTTCAAGGATACCTTCCTCAATCAAGAACCAAAGTGTGGGGATCGAAGATGATTAGAGACCATTGTAGTCCACACTGCAAACGATGACACCCATGAATTGGGGAGTTTTTGGTCGTAGGCGTGGTCGGGTGTGTTCATCTCGTTCCTCGTCTCGC…	GTCTATTGGAGATTATGGGGCTGTGCGACAAGCGCTCGAGTGCTCTCCTTTTCGGTGACGCTCGGCGCCTTTGTGGGAAATCCGCGGTTGCCTCGGCAGGCTTCGGCCTCGCAGAGAGCATTTCCGTCTTCCCTCAACTCGCGGCATCCAGGAATGAAGGAGGGTAGTTCGGGGGAGAACGTACTGGTGCGTCAGAGGTGAAATTCTTAGACCGCACCAAGACGAACTACAGCGAAGGCATTCTTCAAGGATACCTTCCTCAATCAAGAACCAAAGTGTGGGGATCGAAGATGATTAGAGACCATTGTAGTCCACACTGCAAACGATGACACCCATGAATTGGGGAGTTTTTGGTCGTAGGCGTGGTCGGGTGTGTTCATCTCGTTCCTCGTCTCGCCA…	1	0
Trypanosoma sp.	PJR_2290	409_NM_f	Neotoma micropus	USA	MN959939	GGAGCAGCCTATAGGCCACCGTTTCGGCTTTTGTTGGTTTTAACAGTCTATTGGAGATTATGGGGCTGTGCGACAAGCGCTCGAGTGCTCTCCTTTTCGGTGACGCTCGGCGCCTTTGTGGGAAATCCACGGTTGCCTCGGCAGGCTTCGGCCTCGCGGAGAGCATTTCCGTCTTCCCTCAACTCGCGGCATCCAGGAATGAAGGAGGGTAGTTCGGGGGAGAACGTACTGGTGCGTCAGAGGTGAAATTCTTAGACCGCACCAAGACGAACTACAGCGAAGGCATTCTTCAAGGATACCTTCCTCAATCAAGAACCAAAGTGTGGGGATCGAAGATGATTAGAGACCATTGTAGTCCACACTGCAAACGATGACACCCATGAATTGGGGAGTTTTTGG…	GTCTATTGGAGATTATGGGGCTGTGCGACAAGCGCTCGAGTGCTCTCCTTTTCGGTGACGCTCGGCGCCTTTGTGGGAAATCCACGGTTGCCTCGGCAGGCTTCGGCCTCGCGGAGAGCATTTCCGTCTTCCCTCAACTCGCGGCATCCAGGAATGAAGGAGGGTAGTTCGGGGGAGAACGTACTGGTGCGTCAGAGGTGAAATTCTTAGACCGCACCAAGACGAACTACAGCGAAGGCATTCTTCAAGGATACCTTCCTCAATCAAGAACCAAAGTGTGGGGATCGAAGATGATTAGAGACCATTGTAGTCCACACTGCAAACGATGACACCCATGAATTGGGGAGTTTTTGGTCGTAGGCGGGGTCGGGTTCATCTCGCTCCTCGTCTCGCCAATGT…	4	0
Trypanosoma sp.	PJR_2294	413_NM_m	Neotoma micropus	USA	MN959940	GGAGCAGCCTATAGGCCACCGTTTCGGCTTTTGTTGGTTTTAACAGTCTATTGGAGATTATGGGGCTGTGCGACAAGCGCTCGAGTGCTCTCCTCTTCGGTGACGCTCGGCGCCTTTGTGGGAAATCCACGGTTGCCTCGGCAGCAGGCTTCGGCCTCGCAGAGAGCACTTCCGTCTTCCTTCAACTCGCGGCATCCAGGAATGAAGGAGGGTAGTTCGGGGGAGAACGTACTGGTGCGTCAGAGGTGAAATTCTTAGACCGCACCAAGACGAACTACAGCGAAGGCATTCTTCAAGGATACCTTCCTCAATCAAGAACCAAAGTGTGGGGATCGAAGATGATTAGAGACCATTGTAGTCCACACTGCAAACGATGACACCCATGAATTGGGGAGTTTT…	GTCTATTGGAGATTATGGGGCTGTGCGACAAGCGCTCGAGTGCTCTCCTCTTCGGTGACGCTCGGCGCCTTTGTGGGAAATCCACGGTTGCCTCGGCAGCAGGCTTCGGCCTCGCAGAGAGCACTTCCGTCTTCCTTCAACTCGCGGCATCCAGGAATGAAGGAGGGTAGTTCGGGGGAGAACGTACTGGTGCGTCAGAGGTGAAATTCTTAGACCGCACCAAGACGAACTACAGCGAAGGCATTCTTCAAGGATACCTTCCTCAATCAAGAACCAAAGTGTGGGGATCGAAGATGATTAGAGACCATTGTAGTCCACACTGCAAACGATGACACCCATGAATTGGGGAGTTTTTGGTCGTAGGCGGGGTCGGGTTCATCTCGCTCCTCGTCTCGCCAA…	5	0
Trypanosoma sp.	PJR_2437	433_NM_f	Neotoma micropus	USA	MN959941	CAGTCTATTGGAGATTATGGGGCTGTGCGACAAGCGCTCGAGTGCTCTCCTTTTCGGTGACGCTCGGCGCCTTTGTGGGAAATCCGCGGTTGCCTCGGCAGGCTTCGGCCTCGCAGAGAGCATTTCCGTCTTCCCTCAACTCGCGGCATCCAGGAATGAAGGAGGGTAGTTCGGGGGAGAACGTACTGGTGCGTCAGAGGTGAAATTCTTAGACCGCACCAAGACGAACTACAGCGAAGGCATTCTTCAAGGATACCTTCCTCAATCAAGAACCAAAGTGTGGGGATCGAAGATGATTAGAGACCATTGTAGTCCACACTGCAAACGATGACACCCATGAATTGGGGAGTTTTTGGTCGTAGGCGTGGTCGGGTGTGTTCATCTCGTTCCTCGTCTCGC…	GTCTATTGGAGATTATGGGGCTGTGCGACAAGCGCTCGAGTGCTCTCCTTTTCGGTGACGCTCGGCGCCTTTGTGGGAAATCCGCGGTTGCCTCGGCAGGCTTCGGCCTCGCAGAGAGCATTTCCGTCTTCCCTCAACTCGCGGCATCCAGGAATGAAGGAGGGTAGTTCGGGGGAGAACGTACTGGTGCGTCAGAGGTGAAATTCTTAGACCGCACCAAGACGAACTACAGCGAAGGCATTCTTCAAGGATACCTTCCTCAATCAAGAACCAAAGTGTGGGGATCGAAGATGATTAGAGACCATTGTAGTCCACACTGCAAACGATGACACCCATGAATTGGGGAGTTTTTGGTCGTAGGCGTGGTCGGGTGTGTTCATCTCGTTCCTCGTCTCGCCA…	1	0
Trypanosoma sp.	PJR_2440	435_NM_m	Neotoma micropus	USA	MN959942	TGGGGCTGTGCGACAAGCGCTCGAGTGCTCTCCTTTTCGGTGACGCTCGGCGCCTTTGTGGGAAATCCGCGGTTGCCTCGGCAGGCTTCGGCCTCGCAGAGAGCATTtCCGTCTTCCCTCAACTCGCGGCATCCAGGAATGAAGGAGGGTAGTTCGGGGGAGAACGTACTGGTGCGTCAGAGGTGAAATTCTTAGACCGCACCAAGACGAACTACAGCGAAGGCATTCTTCAAGGATACCTTCCTCAATCAAGAACCAAAGTGTGGGGATCGAAGATGATTAGAGACCATTGTAGTCCACACTGCAAACGATGACACCCATGAATTGGGGAGTTTTTGGTCGTAGGCGTGGTCGGGTGTGTTCATCTCGTTCCTCGTCTCGCCAATGTGTATCAATTTA…	TGGGGCTGTGCGACAAGCGCTCGAGTGCTCTCCTTTTCGGTGACGCTCGGCGCCTTTGTGGGAAATCCGCGGTTGCCTCGGCAGGCTTCGGCCTCGCAGAGAGCATTtCCGTCTTCCCTCAACTCGCGGCATCCAGGAATGAAGGAGGGTAGTTCGGGGGAGAACGTACTGGTGCGTCAGAGGTGAAATTCTTAGACCGCACCAAGACGAACTACAGCGAAGGCATTCTTCAAGGATACCTTCCTCAATCAAGAACCAAAGTGTGGGGATCGAAGATGATTAGAGACCATTGTAGTCCACACTGCAAACGATGACACCCATGAATTGGGGAGTTTTTGGTCGTAGGCGTGGTCGGGTGTGTTCATCTCGTTCCTCGTCTCGCCAATGTGTATCAATTTA…	1	0
Trypanosoma sp.	PJR_2445	440_SV_f	Otospermophilus variegatus	USA	MN959943	GGAGCAGCCTATAGGCCACCGTTTCGGCTTTTGTTGGTTTTAACAGTCTATTGGAGATTATGGGGCTGTGCGACAAGCGCTCGAGTGCTCTCCTCTTCGGTGACGCTCGGCGCCTTTGTGGGAAATCCACGGTTGCCTCGGCAGCAGGCTTCGGCCTCGCAGAGAGCACTTCCGTCTTCCTTCAACTCGCGGCATCCAGGAATGAAGGAGGGTAGTTCGGGGGAGAACGTACTGGTGCGTCAGAGGTGAAATTCTTAGACCGCACCAAGACGAACTACAGCGAAGGCATTCTTCAAGGATACCTTCCTCAATCAAGAACCAAAGTGTGGGGATCGAAGATGATTAGAGACCATTGTAGTCCACACTGCAAACGATGACACCCATGAATTGGGGAGTTTT…	GTCTATTGGAGATTATGGGGCTGTGCGACAAGCGCTCGAGTGCTCTCCTCTTCGGTGACGCTCGGCGCCTTTGTGGGAAATCCACGGTTGCCTCGGCAGCAGGCTTCGGCCTCGCAGAGAGCACTTCCGTCTTCCTTCAACTCGCGGCATCCAGGAATGAAGGAGGGTAGTTCGGGGGAGAACGTACTGGTGCGTCAGAGGTGAAATTCTTAGACCGCACCAAGACGAACTACAGCGAAGGCATTCTTCAAGGATACCTTCCTCAATCAAGAACCAAAGTGTGGGGATCGAAGATGATTAGAGACCATTGTAGTCCACACTGCAAACGATGACACCCATGAATTGGGGAGTTTTTGGTCGTAGGCGGGGTCGGGTTCATCTCGCTCCTCGTCTCGCCAA…	5	0
Trypanosoma sp.	PJR_2459	454_DO_f	Dipodomys ordii	USA	MN959944	AGCCTATAGGCCACCGTTTCGGCTTTTGTTGGTTTTAACAGTCTATTGGAGATTATGGGGCTGTGCGACAAGCGCTCGAGTGCTCTCCTTTTCGGTGACGCTCGGCGCCTTTGTGGGAAATCCACGGTTGCCTCGGCAGGCTTCGGCCTCGCGGAGAGCATTTCCGTCTTCCCTCAACTCGCGGCATCCAGGAATGAAGGAGGGTAGTTCGGGGGAGAACGTACTGGTGCGTCAGAGGTGAAATTCTTAGACCGCACCAAGACGAACTACAGCGAAGGCATTCTTCAAGGATACCTTCCTCAATCAAGAACCAAAGTGTGGGGATCGAAGATGATTAGAGACCATTGTAGTCCACACTGCAAACGATGACACCCATGAATTGGGGAGTTTTTGGTCGTA…	GTCTATTGGAGATTATGGGGCTGTGCGACAAGCGCTCGAGTGCTCTCCTTTTCGGTGACGCTCGGCGCCTTTGTGGGAAATCCACGGTTGCCTCGGCAGGCTTCGGCCTCGCGGAGAGCATTTCCGTCTTCCCTCAACTCGCGGCATCCAGGAATGAAGGAGGGTAGTTCGGGGGAGAACGTACTGGTGCGTCAGAGGTGAAATTCTTAGACCGCACCAAGACGAACTACAGCGAAGGCATTCTTCAAGGATACCTTCCTCAATCAAGAACCAAAGTGTGGGGATCGAAGATGATTAGAGACCATTGTAGTCCACACTGCAAACGATGACACCCATGAATTGGGGAGTTTTTGGTCGTAGGCGGGGTCGGGTTCATCTCGCTCCTCGTCTCGCCAATGT…	4	0
Trypanosoma sp.	PJR_2472	467_SV_m	Otospermophilus variegatus	USA	MN959945	AGCCTATAGGCCACCGTTTCGGCTTTTGTTGGTTTTAACAGTCTATTGGAGATTATGGGGCTGTGCGACAAGCGCTCGAGTGCTCTCCTCTTCGGTGACGCTCGGCGCCTTTGTGGGAAATCCACGGTTGCCTCGGCAGCAGGCTTCGGCCTCGCAGAGAGCACTTCCGTCTTCCTTCAACTCGCGGCATCCAGGAATGAAGGAGGGTAGTTCGGGGGAGAACGTACTGGTGCGTCAGAGGTGAAATTCTTAGACCGCACCAAGACGAACTACAGCGAAGGCATTCTTCAAGGATACCTTCCTCAATCAAGAACCAAAGTGTGGGGATCGAAGATGATTAGAGACCATTGTAGTCCACACTGCAAACGATGACACCCATGAATTGGGGAGTTTTTGGTC…	GTCTATTGGAGATTATGGGGCTGTGCGACAAGCGCTCGAGTGCTCTCCTCTTCGGTGACGCTCGGCGCCTTTGTGGGAAATCCACGGTTGCCTCGGCAGCAGGCTTCGGCCTCGCAGAGAGCACTTCCGTCTTCCTTCAACTCGCGGCATCCAGGAATGAAGGAGGGTAGTTCGGGGGAGAACGTACTGGTGCGTCAGAGGTGAAATTCTTAGACCGCACCAAGACGAACTACAGCGAAGGCATTCTTCAAGGATACCTTCCTCAATCAAGAACCAAAGTGTGGGGATCGAAGATGATTAGAGACCATTGTAGTCCACACTGCAAACGATGACACCCATGAATTGGGGAGTTTTTGGTCGTAGGCGGGGTCGGGTTCATCTCGCTCCTCGTCTCGCCAA…	5	0
Trypanosoma sp.	PJR_2479	474_PL_m	Peromyscus leucopus	USA	MN959946	TTTCGGCTTTTGTTGGTTTTAACAGTCTATTGGAGATTATGGGGCTGTGCGACAAGCGCTCGAGTGCTCTCCTTTTCGGTGACGCTCGGCGCCTTTGTGGGAAATCCACGGTTGCCTCGGCAGGCTTCGGCCTCGCAGAGAGCATTTCCGTCTTCCCTCAACTCGCGGCATCCAGGAATGAAGGAGGGTAGTTCGGGGGAGAACGTACTGGTGCGTCAGAGGTGAAATTCTTAGACCGCACCAAGACGAACTACAGCGAAGGCATTCTTCAAGGATACCTTCCTCAATCAAGAACCAAAGTGTGGGGATCGAAGATGATTAGAGACCATTGTAGTCCACACTGCAAACGATGACACCCATGAATTGGGGAGTTTTTGGTCGTAGGCGGGGTCGGGTTCA…	GTCTATTGGAGATTATGGGGCTGTGCGACAAGCGCTCGAGTGCTCTCCTTTTCGGTGACGCTCGGCGCCTTTGTGGGAAATCCACGGTTGCCTCGGCAGGCTTCGGCCTCGCAGAGAGCATTTCCGTCTTCCCTCAACTCGCGGCATCCAGGAATGAAGGAGGGTAGTTCGGGGGAGAACGTACTGGTGCGTCAGAGGTGAAATTCTTAGACCGCACCAAGACGAACTACAGCGAAGGCATTCTTCAAGGATACCTTCCTCAATCAAGAACCAAAGTGTGGGGATCGAAGATGATTAGAGACCATTGTAGTCCACACTGCAAACGATGACACCCATGAATTGGGGAGTTTTTGGTCGTAGGCGGGGTCGGGTTCATCTCGCTCCTCGTCTCGCCAATGT…	2	0
Trypanosoma sp.	PJR_2513	508_DO_m	Dipodomys ordii	USA	MN959947	GAGCAGCCTATAGGCCACCGTTTCGGCTTTTGTTGGTTTTAACAGTCTATTGGAGATTATGGGGCTGTGCGACAAGCGCTCGAGTGCTCTCCTTTTCGGTGACGCTCGGCGCCTTTGTGGGAAATCCACGGTTGCCTCGGCAGGCTTCGGCCTCGCGGAGAGCATTTCCGTCTTCCCTCAACTCGCGGCATCCAGGAATGAAGGAGGGTAGTTCGGGGGAGAACGTACTGGTGCGTCAGAGGTGAAATTCTTAGACCGCACCAAGACGAACTACAGCGAAGGCATTCTTCAAGGATACCTTCCTCAATCAAGAACCAAAGTGTGGGGATCGAAGATGATTAGAGACCATTGTAGTCCACACTGCAAACGATGACACCCATGAATTGGGGAGTTTTTGGT…	GTCTATTGGAGATTATGGGGCTGTGCGACAAGCGCTCGAGTGCTCTCCTTTTCGGTGACGCTCGGCGCCTTTGTGGGAAATCCACGGTTGCCTCGGCAGGCTTCGGCCTCGCGGAGAGCATTTCCGTCTTCCCTCAACTCGCGGCATCCAGGAATGAAGGAGGGTAGTTCGGGGGAGAACGTACTGGTGCGTCAGAGGTGAAATTCTTAGACCGCACCAAGACGAACTACAGCGAAGGCATTCTTCAAGGATACCTTCCTCAATCAAGAACCAAAGTGTGGGGATCGAAGATGATTAGAGACCATTGTAGTCCACACTGCAAACGATGACACCCATGAATTGGGGAGTTTTTGGTCGTAGGCGGGGTCGGGTTCATCTCGCTCCTCGTCTCGCCAATGT…	4	0
Trypanosoma sp.	PJR_2518	513_SA	Sylvilagus audubonii	USA	MN959948	AGCAGCCTATAGGCCACCGTTTCGGCTTTTGTTGGTTTTAACAGTCTATTGGAGATTATGGGGCTGTGCGACAAGCGCTCGAGTGCTCTCCTTTTCGGTGACGCTCGGCGCCTTTGTGGGAAATCCGCGGTTGCCTCGGCAGGCTTCGGCCTCGCGGAGAGCATTTCCGTCTTCCCTCAACTCGCGGCATCCAGGAATGAAGGAGGGTAGTTCGGGGGGGAACGTACTGGTGCGTCAGAGGTGAAATTCTTAGACCGCACCAAGACGAACTACAGCGAAGGCATTCTTCAAGGATACCTTCCTCAATCAAGAACCAAAGTGTGGGGATCGAAGATGATTAGAGACCATTGTAGTCCACACTGCAAACGATGACACCCATGAATTGGGGAGTTTTTGGTC…	GTCTATTGGAGATTATGGGGCTGTGCGACAAGCGCTCGAGTGCTCTCCTTTTCGGTGACGCTCGGCGCCTTTGTGGGAAATCCGCGGTTGCCTCGGCAGGCTTCGGCCTCGCGGAGAGCATTTCCGTCTTCCCTCAACTCGCGGCATCCAGGAATGAAGGAGGGTAGTTCGGGGGGGAACGTACTGGTGCGTCAGAGGTGAAATTCTTAGACCGCACCAAGACGAACTACAGCGAAGGCATTCTTCAAGGATACCTTCCTCAATCAAGAACCAAAGTGTGGGGATCGAAGATGATTAGAGACCATTGTAGTCCACACTGCAAACGATGACACCCATGAATTGGGGAGTTTTTGGTCGTAGGCGGGGTCGGGTTCATCTCGCTCCTCGCCTCGCCAATGT…	3	1
Trypanosoma sp.	PJR_2570	534_NM_f	Neotoma micropus	USA	MN959949	AGCCTATAGGCCACCGTTTCGGCTTTTGTTGGTTTTAACAGTCTATTGGAGATTATGGGGCTGTGCGACAAGCGCTCGAGTGCTCTCCTTTTCGGTGACGCTCGGCGCCTTTGTGGGAAATCCGCGGTTGCCTCGGCAGGCTTCGGCCTCGCAGAGAGCATTTCCGTCTTCCCTCAACTCGCGGCATCCAGGAATGAAGGAGGGTAGTTCGGGGGAGAACGTACTGGTGCGTCAGAGGTGAAATTCTTAGACCGCACCAAGACGAACTACAGCGAAGGCATTCTTCAAGGATACCTTCCTCAATCAAGAACCAAAGTGTGGGGATCGAAGATGATTAGAGACCATTGTAGTCCACACTGCAAACGATGACACCCATGAATTGGGGAGTTTTTGGTCGTA…	GTCTATTGGAGATTATGGGGCTGTGCGACAAGCGCTCGAGTGCTCTCCTTTTCGGTGACGCTCGGCGCCTTTGTGGGAAATCCGCGGTTGCCTCGGCAGGCTTCGGCCTCGCAGAGAGCATTTCCGTCTTCCCTCAACTCGCGGCATCCAGGAATGAAGGAGGGTAGTTCGGGGGAGAACGTACTGGTGCGTCAGAGGTGAAATTCTTAGACCGCACCAAGACGAACTACAGCGAAGGCATTCTTCAAGGATACCTTCCTCAATCAAGAACCAAAGTGTGGGGATCGAAGATGATTAGAGACCATTGTAGTCCACACTGCAAACGATGACACCCATGAATTGGGGAGTTTTTGGTCGTAGGCGTGGTCGGGTGTGTTCATCTCGTTCCTCGTCTCGCCA…	1	0
Trypanosoma sp.	PJR_2629	547_NM_f	Neotoma micropus	USA	MN959950	AGCCTATAGGCCACCGTTTCGGCTTTTGTTGGTTTTAATAGTCTATTGGAGATTATGGGGCTGTGCGACAAGCGCTCGAGTGCTCTCCTTTTCGGTGACGCTCGGCGCCTTTGTGGGAAATCCGCGGTTGCCTCGGCAGGCTTCGGCCTCGCAGAGAGCATTTCCGTCTTCCCTCAACTCGCGGCATCCAGGAATGAAGGAGGGTAGTTCGGGGGAGAACGTACTGGTGCGTCAGAGGTGAAATTCTTAGACCGCACCAAGACGAACTACAGCGAAGGCATTCTTCAAGGATACCTTCCTCAATCAAGAACCAAAGTGTGGGGATCGAAGATGATTAGAGACCATTGTAGTCCACACTGCAAACGATGACACCCATGAATTGGGGAGTTTTTGGTCGTA…	GTCTATTGGAGATTATGGGGCTGTGCGACAAGCGCTCGAGTGCTCTCCTTTTCGGTGACGCTCGGCGCCTTTGTGGGAAATCCGCGGTTGCCTCGGCAGGCTTCGGCCTCGCAGAGAGCATTTCCGTCTTCCCTCAACTCGCGGCATCCAGGAATGAAGGAGGGTAGTTCGGGGGAGAACGTACTGGTGCGTCAGAGGTGAAATTCTTAGACCGCACCAAGACGAACTACAGCGAAGGCATTCTTCAAGGATACCTTCCTCAATCAAGAACCAAAGTGTGGGGATCGAAGATGATTAGAGACCATTGTAGTCCACACTGCAAACGATGACACCCATGAATTGGGGAGTTTTTGGTCGTAGGCGTGGTCGGGTGTGTTCATCTCGTTCCTCGTCTCGCCA…	1	1
