# Supplementary material for: Trypanosoma (Herpetosoma) diversity in rodents and lagomorphs of New Mexico with a focus on epizootological aspects of infection in Southern Plains woodrats (Neotoma micropus)
Source: PLoS One. 2020 Dec 31;15(12):e0244803. doi: 10.1371/journal.pone.0244803 (PMC7775056; doi:10.1371/journal.pone.0244803)
Supplement: S6 Table — (XLSX) [file pone.0244803.s006.xlsx]

## Sheet: S6 Table
Trypanosoma species	Isolate/Strain/Clone	Country	Host species	GenBank accession number	Sequence	Trimmed sequence
T. microti	AF_59915	USA	Lemmus trimucronatus	AY586621	GCCTATAGGCCACCGTTTCGGCTTTTGTTGGTTTTAACAGTCTATTGGAGATTATGGGGCTGTGCGACAAGCGCTCGAGTGCTCTCCTTTTCGGTGACGCTCGGCGCCTTTGTGGGAAATCCACGGTTGCCTCGGCAGGCTTCGGCCTCGCGGAGAGCACTTCCGTCTTCCCTCAACTCGCGGCATCCAGGAATGAAGGAGGGTAGTTCGGGGGAGAACGTACTGGTGCGTCAGAGGTGAAATTCTTAGACCGCACCAAGACGAACTACAGCGAAGGCATTCTTCAAGGATACCTTCCTCAATCAAGAACCAAAGTGTGGGGATCGAAGATGATTAGAGACCATTGTAGTCCACACTGCAAACGATGACACCCATGAATTGGGGAGTTTTTGGTCGTAG…	GTCTATTGGAGATTATGGGGCTGTGCGACAAGCGCTCGAGTGCTCTCCTTTTCGGTGACGCTCGGCGCCTTTGTGGGAAATCCACGGTTGCCTCGGCAGGCTTCGGCCTCGCGGAGAGCACTTCCGTCTTCCCTCAACTCGCGGCATCCAGGAATGAAGGAGGGTAGTTCGGGGGAGAACGTACTGGTGCGTCAGAGGTGAAATTCTTAGACCGCACCAAGACGAACTACAGCGAAGGCATTCTTCAAGGATACCTTCCTCAATCAAGAACCAAAGTGTGGGGATCGAAGATGATTAGAGACCATTGTAGTCCACACTGCAAACGATGACACCCATGAATTGGGGAGTTTTTGGTCGTAGGCGGGGTCGGGTTCATCTCGCTCCTCGTCTCGCCAATGT…
T. microti	AF_59919	USA	Microtus oeconomus	AY586622	CGTTTCGGCTTTTGTTGGTTTTAACAGTCTATTGGAGATTATGGGGCTGTGCGACAAGCGCTCGAGTGCTCTCCTTTTCGGTGACGCTCGGCGCCTTTGTGGGAAATCCACGGTTGCCTCGGCAGGCTTCGGCCTCGCGGAGAGCACTTCCGTCTTCCCTCAACTCGCGGCATCCAGGAATGAAGGAGGGTAGTTCGGGGGAGAACGTACTGGTGCGTCAGAGGTGAAATTCTTAGACCGCACCAAGACGAACTACAGCGAAGGCATTCTTCAAGGATACCTTCCTCAATCAAGAACCAAAGTGTGGGGATCGAAGATGATTAGAGACCATTGTAGTCCACACTGCAAACGATGACACCCATGAATTGGGGAGTTTTTGGTCGTAGGCGGGGTCGGGTT…	GTCTATTGGAGATTATGGGGCTGTGCGACAAGCGCTCGAGTGCTCTCCTTTTCGGTGACGCTCGGCGCCTTTGTGGGAAATCCACGGTTGCCTCGGCAGGCTTCGGCCTCGCGGAGAGCACTTCCGTCTTCCCTCAACTCGCGGCATCCAGGAATGAAGGAGGGTAGTTCGGGGGAGAACGTACTGGTGCGTCAGAGGTGAAATTCTTAGACCGCACCAAGACGAACTACAGCGAAGGCATTCTTCAAGGATACCTTCCTCAATCAAGAACCAAAGTGTGGGGATCGAAGATGATTAGAGACCATTGTAGTCCACACTGCAAACGATGACACCCATGAATTGGGGAGTTTTTGGTCGTAGGCGGGGTCGGGTTCATCTCGCTCCTCGTCTCGCCAATGT…
T. microti	AF_61877	USA	Microtus miurus	AY586623	GCCTATAGGCCACCGTTTCGGCTTTTGTTGGTTTTAACAGTCTATTGGAGATTATGGGGCTGTGCGACAAGCGCTCGAGTGCTCTCCTTTTCGGTGACGCTCGGCGCCTTTGTGGGAAATCCACGGTTGCCTCGGCAGGCTTCGGCCTCGCGGAGCGCATTTCCGTCTTCCCTCAACTCGCGGCATCCAGGAATGAAGGAGGGTAGTTCGGGGGAGAACGTACTGGTGCGTCAGAGGTGAAATTCTTAGACCGCACCAAGACGAACTACAGCGAAGGCATTCTTCAAGGATACCTTCCTCAATCAAGAACCAAAGTGTGGGGATCGAAGATGATTAGAGACCATTGTAGTCCACACTGCAAACGATGACACCCATGAATTGGGGAGTTTTTGGTCGTAG…	GTCTATTGGAGATTATGGGGCTGTGCGACAAGCGCTCGAGTGCTCTCCTTTTCGGTGACGCTCGGCGCCTTTGTGGGAAATCCACGGTTGCCTCGGCAGGCTTCGGCCTCGCGGAGCGCATTTCCGTCTTCCCTCAACTCGCGGCATCCAGGAATGAAGGAGGGTAGTTCGGGGGAGAACGTACTGGTGCGTCAGAGGTGAAATTCTTAGACCGCACCAAGACGAACTACAGCGAAGGCATTCTTCAAGGATACCTTCCTCAATCAAGAACCAAAGTGTGGGGATCGAAGATGATTAGAGACCATTGTAGTCCACACTGCAAACGATGACACCCATGAATTGGGGAGTTTTTGGTCGTAGGCGGGGTCGGGTTCATCTCGCTCCTCGTCTCGCCAATGT…
T. microti	148	UK	Microtus agrestis	AY043354	GCCTATAGGCCACCGTTTCGGCTTTTGTTGGTTTTAACAGTCTATTGGAGATTATGGGGCTGTGCGACAAGCGCTCGAGTGCTCTCCTTTTCGGTGACGCTCGGCGCCTTTGTGGGAAATCCACGGTTGCCTCGGCAGGCTTCGGCCTCGCGGAGAGCACTTCCGTCTTCCCTCAACTCGCGGCATCCAGGAATGAAGGAGGGTAGTTCGGGGGAGAACGTACTGGTGCGTCAGAGGTGAAATTCTTAGACCGCACCAAGACGAACTACAGCGAAGGCATTCTTCAAGGATACCTTCCTCAATCAAGAACCAAAGTGTGGGGATCAAAGATGATTAGAGACCATTGTAGTCCACACTGCAAACGATGACACCCATGAATTGGGGAGTTTTTGGTCGTAG…	GTCTATTGGAGATTATGGGGCTGTGCGACAAGCGCTCGAGTGCTCTCCTTTTCGGTGACGCTCGGCGCCTTTGTGGGAAATCCACGGTTGCCTCGGCAGGCTTCGGCCTCGCGGAGAGCACTTCCGTCTTCCCTCAACTCGCGGCATCCAGGAATGAAGGAGGGTAGTTCGGGGGAGAACGTACTGGTGCGTCAGAGGTGAAATTCTTAGACCGCACCAAGACGAACTACAGCGAAGGCATTCTTCAAGGATACCTTCCTCAATCAAGAACCAAAGTGTGGGGATCAAAGATGATTAGAGACCATTGTAGTCCACACTGCAAACGATGACACCCATGAATTGGGGAGTTTTTGGTCGTAGGCGGGGTCGGGTTCATCTCGCTCCTCGTCTCGCCAATGT…
T. microti	TRL_132	UK	Microtus agrestis	AJ009158	GTCATATGCTTGTTTCAAGGACTTAGCCATGCATGCCTCAGAATCACTGCATTGCAGGAATCTGCGCATGGCTCATTACATCAGACGTAATCTGCCGCAAAAATTTTGCGGTTTCCGCAACAGTGGATAACTTGGCGAAACGCCAAGCTAATACATGAACCAACCGGACGCTCTCTGTTCCGGCTGCGGGGTAACCCCTCGTGGTCATGGGACGTCCAGCGAATGAATGAAATTAAAACCAATGCCTTCACCGGCAGTAACACCCAGAAGTGTTGATTCAATTCATTCCGTGCGAAAGCCGGATTTTTTCCGGCGTCTTTTGACGAACAACTGCCCTATCAGCCAGTGATGGCCGTGTAGTGGACTGCCATGGCGTTGACGGGAGCGGGGGATTAGGGT…	GTCTATTGGAGATTATGGGGCTGTGCGACAAGCGCTCGAGTGCTCTCCTTTTCGGTGACGCTCGGCGCCTTTGTGGGAAATCCACGGTTGCCTCGGCAGGCTTCGGCCTCGCGGAGAGCACTTCCGTCTTCCCTCAACTCGCGGCATCCAGGAATGAAGGAGGGTAGTTCGGGGGAGAACGTACTGGTGCGTCAGAGGTGAAATTCTTAGACCGCACCAAGACGAACTACAGCGAAGGCATTCTTCAAGGATACCTTCCTCAATCAAGAACCAAAGTGTGGGGATCGAAGATGATTAGAGACCATTGTAGTCCACACTGCAAACGATGACACCCATGAATTGGGGAGTTTTTGGTCGTAGGCGGGGTCGGGTTCATCTCGCTCCTCGTCTCGCCAATGT…
Trypanosoma sp.	R1	UK	Oryctolagus cuniculus	AJ620568	CGAACAACTGCCCTATCAGCCAGTGATGGCCGTGTAGTGGACTGCCATGGCGTTGACGGGAGCGGGGGATTAGGGTTCGATTCCGGAGAGGGAGCCTGAGAAATAGCTACCACTTCTACGGAGGGCAGCAGGCGCGCAAATTGCCCAATGTCAAAAAAGAACGATGAGGCAGCGAAAAGAAATAGAGCCGACAGTGCCTTTGGCATTGTCGTTTTCAATGGGGGATATTTAAACCCATCCAAAATCGAGTAACAATTGGAGGACAAGTCTGGTGCCAGCACCCGCGGTAATTCCAGCTCCAAAAGCGTATATTAATGCTGTTGCTGTTAAAGGGTTCGTAGTTGAATTGTGGGCCTTTGAGGCGCAATGGTTTAGTCCCGTCCACCTCGGATTGGTGAC…	GTCTATTGGAGATTATGGGGCTGTGCGACAAGCGCTCGAGTGCTCTCCTTTTCGGTGACGCTCGGCGCCTTTGTGGGAAATCCACGGTTGCCTCGGCAGGCTTCGGCCTCGCGGAGAGCATTTCCGTCTTCCCTCAACTCGCGGCATCCAGGAATGAAGGAGGGTAGTTCGGGGGGGAACGTACTGGTGCGTCAGAGGTGAAATTCTTAGACCGCACCAAGACGAACTACAGCGAAGGCATTCTTCAAGGATACCTTCCTCAATCAAGAACCAAAGTGTGGGGATCGAAGATGATTAGAGACCATTGTAGTCCACACTGCAAACGATGACACCCATGAATTGGGGAGTTTTTGGTCGTAGGCGGGGTCGGGTTCATCTCGCTCCTCGTCTCGCCAATGT…
T. nabiasi	UK	UK	Spilopsyllus cuniculi/Oryctolagus cuniculus	AJ843896	ACCGTTTCGGCTTTTGTTGGTTTTAACAGTCTATTGGAGATTATGGGGCTGTGCGACAAGCGCTCGAGTGCTCTCCTTTTCGGTGACGCTCGGCGCCTTTGTGGGAAATCCACGGTTGCCTCGGCAGGCTTCGGCCTCGCGGAGAGCATTTCCGTCTTCCCTCAACTCGCGGCATCCAGGAATGAAGGAGGGTAGTTCGGGGGGGAACGTACTGGTGCGTCAGAGGTGAAATTCTTAGACCGCACCAAGACGAACTACAGCGAAGGCATTCTTCAAGGATACCTTCCTCAATCAAGAACCAAAGTGTGGGGATCGAAGATGATTAGAGACCATTGTAGTCCACACTGCAAACGATGACACCCATGAATTGGGGAGTTTTTGGTCGTAGGCGGGGTCGGG…	GTCTATTGGAGATTATGGGGCTGTGCGACAAGCGCTCGAGTGCTCTCCTTTTCGGTGACGCTCGGCGCCTTTGTGGGAAATCCACGGTTGCCTCGGCAGGCTTCGGCCTCGCGGAGAGCATTTCCGTCTTCCCTCAACTCGCGGCATCCAGGAATGAAGGAGGGTAGTTCGGGGGGGAACGTACTGGTGCGTCAGAGGTGAAATTCTTAGACCGCACCAAGACGAACTACAGCGAAGGCATTCTTCAAGGATACCTTCCTCAATCAAGAACCAAAGTGTGGGGATCGAAGATGATTAGAGACCATTGTAGTCCACACTGCAAACGATGACACCCATGAATTGGGGAGTTTTTGGTCGTAGGCGGGGTCGGGTTCATCTCGCTCCTCGTCTCGCCAATGT…
T. nabiasi	Spain	Spain	Oryctolagus cuniculus	LT626244	GTTGGTTTTAACAGTCTATTGGAGATTATGGGGCTGTGCGACAAGCGCTCGAGTGCTCTCCTTTTCGGTGACGCTCGGCGCCTTTGTGGGAAATCCACGGTTGCCTCGGCAGGCTTCGGCCTCGCGGAGAGCATTTCCGTCTTCCCTCAACTCGCGGCATCCAGGAATGAAGGAGGGTAGTTCGGGGGGGAACGTACTGGTGCGTCAGAGGTGAAATTCTTAGACCGCACCAAGACGAACTACAGCGAAGGCATTCTTCAAGGATACCTTCCTCAATCAAGAACCAAAGTGTGGGGATCGAAGATGATTAGAGACCATTGTAGTCCACACTGCAAACGATGACACCCATGAATTGGGGAGTTTTTGGTCGTAGGCGGGGTCGGGTTCATCTCGCTCCTC…	GTCTATTGGAGATTATGGGGCTGTGCGACAAGCGCTCGAGTGCTCTCCTTTTCGGTGACGCTCGGCGCCTTTGTGGGAAATCCACGGTTGCCTCGGCAGGCTTCGGCCTCGCGGAGAGCATTTCCGTCTTCCCTCAACTCGCGGCATCCAGGAATGAAGGAGGGTAGTTCGGGGGGGAACGTACTGGTGCGTCAGAGGTGAAATTCTTAGACCGCACCAAGACGAACTACAGCGAAGGCATTCTTCAAGGATACCTTCCTCAATCAAGAACCAAAGTGTGGGGATCGAAGATGATTAGAGACCATTGTAGTCCACACTGCAAACGATGACACCCATGAATTGGGGAGTTTTTGGTCGTAGGCGGGGTCGGGTTCATCTCGCTCCTCGTCTCGCCAATGT…
T. nabiasi	F47	Spain	Phlebotomus perniciosus/Oryctolagus cuniculus	LC341261	GAAACAAGAAACACGGGAGTGGTTCCTTTCCTGATTTTCGCATGTCATGCATGCCAGGGGGCGCCCGTGATTTTTTACTGTGACTAAAAAAGTGTGACCAAAGCAGTCATTTCGACTTGAATTAGAAAGCATGGGATAACAAAGGAGCAGCCTATAGGCCACCGTTTCGGCTTTTGTTGGTTTTAACAGTCTATTGGAGATTATGGGGCTGTGCGACAAGCGCTCGAGTGCTCTCCTTTTCGGTGACGCTCGGCGCCTTTGTGGGAAATCCACGGTTGCCTCGGCAGGCTTCGGCCTCGCGGAGAGCATTTCCGTCTTCCCTCAACTCGCGGCATCCAGGAATGAAGGAGGGTAGTTCGGGGGGGAACGTACTGGTGCGTCAGAGGTGAAATTCTTAGA…	GTCTATTGGAGATTATGGGGCTGTGCGACAAGCGCTCGAGTGCTCTCCTTTTCGGTGACGCTCGGCGCCTTTGTGGGAAATCCACGGTTGCCTCGGCAGGCTTCGGCCTCGCGGAGAGCATTTCCGTCTTCCCTCAACTCGCGGCATCCAGGAATGAAGGAGGGTAGTTCGGGGGGGAACGTACTGGTGCGTCAGAGGTGAAATTCTTAGACCGCACCAAGACGAACTACAGCGAAGGCATTCTTCAAGGATACCTTCCTCAATCAAGAACCAAAGTGTGGGGATCGAAGATGATTAGAGACCATTGTAGTCCACACTGCAAACGATGACACCCATGAATTGGGGAGTTTTTGGTCGTAGGCGGGGTCGGGTTCATCTCGCTCCTCGTCTCGCCAATGT…
T. evotomys	036580025-109	UK	Myodes glareolus	AY043356	GCCTATAGGCCACCGTTTCGGCTTTTGTTGGTTTTAACAGTCTATTGGAGATTATGGGGCTGTGCGACAAGCGCTCGAGTGCTCTCCTTTTCGGTGACGCTCGGCGCCTTTGTGGGAAATCCACGGTTGCCTCGGCAGGCTTCGGTCTCGCGGAGAGCATTTCCGTCTTCCCTCAACTCGCGGCATCCAGGAATGAAGGAGGGTAGTTCGGGGGAGAACGTACTGGTGCGTCAGAGGTGAAATTCTTAGACCGCACCAAGACGAACTACAGCGAAGGCATTCTTCAAGGATACCTTCCTCAATCAAGAACCAAAGTGTGGGGATCGAAGATGATTAGAGACCATTGTAGTCCACACTGCAAACGATGACACCCATGAATTGGGGAGTTTTTGGTCGTAG…	GTCTATTGGAGATTATGGGGCTGTGCGACAAGCGCTCGAGTGCTCTCCTTTTCGGTGACGCTCGGCGCCTTTGTGGGAAATCCACGGTTGCCTCGGCAGGCTTCGGTCTCGCGGAGAGCATTTCCGTCTTCCCTCAACTCGCGGCATCCAGGAATGAAGGAGGGTAGTTCGGGGGAGAACGTACTGGTGCGTCAGAGGTGAAATTCTTAGACCGCACCAAGACGAACTACAGCGAAGGCATTCTTCAAGGATACCTTCCTCAATCAAGAACCAAAGTGTGGGGATCGAAGATGATTAGAGACCATTGTAGTCCACACTGCAAACGATGACACCCATGAATTGGGGAGTTTTTGGTCGTAGGCGGGGTCGGGTTCATCTCGCTCCTCGTCTCGCCAATGT…
Trypanosoma sp.	WM2	UK	Apodemus sylvaticus	AY043353	GCCTATAGGCCACCGTTTCGGCTTTTGTTGGTTTTAACAGTCTATTGGAGATTATGGGGCTGTGCGACAAGCGCTCGAGTGCTCTCCTTTTCGGTGACGCTCGGCGCCTTTGTGGGAAATCCACGGTTGCCTCGGCAGGCTTCGGTCTCGCGGAGAGCATTTCCGTCTTCCCTCAACTCGCGGCATCCAGGAATGAAGGAGGGTAGTTCGGGGGAGAACGTACTGGTGCGTCAGAGGTGAAATTCTTAGACCGCACCAAGACGAACTACAGCGAAGGCATTCTTCAAGGATACCTTCCTCAATCAAGAACCAAAGCGTGGGGATCGAAGATGATTAGAGACCATTGTAGTCCACACTGCAAACGATGACACCCATGAATTGGGGAGTTTTTGGTCGTAG…	GTCTATTGGAGATTATGGGGCTGTGCGACAAGCGCTCGAGTGCTCTCCTTTTCGGTGACGCTCGGCGCCTTTGTGGGAAATCCACGGTTGCCTCGGCAGGCTTCGGTCTCGCGGAGAGCATTTCCGTCTTCCCTCAACTCGCGGCATCCAGGAATGAAGGAGGGTAGTTCGGGGGAGAACGTACTGGTGCGTCAGAGGTGAAATTCTTAGACCGCACCAAGACGAACTACAGCGAAGGCATTCTTCAAGGATACCTTCCTCAATCAAGAACCAAAGCGTGGGGATCGAAGATGATTAGAGACCATTGTAGTCCACACTGCAAACGATGACACCCATGAATTGGGGAGTTTTTGGTCGTAGGCGGGGTCGGGTTCATCTCGCTCCTCGTCTCGCCAATGT…
T. lewisi	Molteno_B3	UK	Rattus sp.	AJ009156	GTCATATGCTTGTTTCAAGGACTTAGCCATGCATGCCTCAGAATCACTGCATTGCAGGAATCTGCGCATGGCTCATTACATCAGACGTAATCTGCCGCAAAAATTTTGCGGTTTCCGCAACAGTGGATAACTTGGCGAAACGCCAAGCTAATACATGAACCAACCGGACGCTCTCTGTTCCGGCTGCGGGGGGGCGACCCCCTGTGGTCATGGGACGTCCAGCGAATGAATGAAATTAAAACCAACGCCTTCACCGGCAGTAACACTCAGAAGTGTTGATTCAATTCATTCCGTGCGAAAGCCGGATTCTTTCCGGCGTCTTTTGACGAACAACTGCCCTATCAGCCAGTGATGGCCGTGTAGTGGACTGCCATGGCGTTGACGGGAGCGGGGGATTAG…	GTCTATTGGAGATTATGGGGCTGTGCGACAAGCGCTCGAGTGCTCTCCTTTTCGGTGACACTCGGCGCCTTTGTGGGAAATCCGCGGTTGCCTCGGCAGGCTTCGGCCTCGCAGAGAGTGCTTCCGTCTTCCCTCAACTCGCGGCATCCAGGAATGAAGGAGGGTAGTTCGGGGGAGAACGTACTGGTGCGTCAGAGGTGAAATTCTTAGACCGCACCAAGACGAACTACAGCGAAGGCATTCTTCAAGGATACCTTCCTCAATCAAGAACCAAAGTGTGGGGATCGAAGATGATTAGAGACCATTGTAGTCCACACTGCAAACGATGACACCCATGAATTGGGGAGTTTTTGGTCGTAGGCGGGGTCGGGTTCATCTCGCTCCTCGTCTCGCCAATGT…
T. lewisi	TryCC_34	Brazil	Rattus rattus	GU252210	TCATATGCTTGTTTCAAGGACTTAGCCATGCATGCCTCAGAATCACTGCATTGCAGGAATCTGCGCATGGCTCATTACATCAGACGTAATCTGCCGCAAAAATTTTGCGGTTTCCGCAACAGTGGATAACTTGGCGAAACGCCAAGCTAATACATGAACCAACCGGACGCTCTCTGTTCCGGCTGCGGGGGGGCGACCCCCTGTGGTCATGGGACGTCCAGCGAATGAATGAAATTAAAACCAACGCCTTCACCGGCAGTAACACTCAGAAGTGTTGATTCAATTCATTCCGTGCGAAAGCCGGATTCTTTCCGGCGTCTTTTGACGAACAACTGCCCTATCAGCCAGTGATGGCCGTGTAGTGGACTGCCATGGCGTTGACGGGAGCGGGGGATTAGG…	GTCTATTGGAGATTATGGGGCTGTGCGACAAGCGCTCGAGTGCTCTCCTTTTCGGTGGCACTCGGCGCCTTTGTGGGAAATCCGCGGTTGCCTCGGCAGGCTTCGGCCTCGCAGAGAGTGCTTCCGTCTTCCCTCAACTCGCGGCATCCAGGAATGAAGGAGGGTAGTTCGGGGGAGAACGTACTGGTGCGTCAGAGGTGAAATTCTTAGACCGCACCAAGACGAACTACAGCGAAGGCATTCTTCAAGGATACCTTCCTCAATCAAGAACCAAAGTGTGGGGATCGAAGATGATTAGAGACCATTGTAGTCCACACTGCAAACGATGACACCCATGAATTGGGGAGTTTTTGGTCGTAGGCGGGGTCGGGTTCATCTCGCTCCTCGTCTCGCCAATGT…
T. lewisi	TryBiIDN203	Indonesia	Bandicota indica	AB242273	TGCTTGTTTCAAGGACTTAGCCATGCATGCCTCAGAATCACTGCATTGCAGGAATCTGCGCATGGCTCATTACATCAGACGTAATCTGCCGCAAAAATTTTGCGGTTTCCGCAACAGTGGATAACTTGGCGAAACGCCAAGCTAATACATGAACCAACCGGACGCTCTCTGTTCCGGCTGCGGGGGGGCGACCCCCTGTGGTCATGGGACGTCCAGCGAATGAATGAAATTAAAACCAACGCCTTCACCGGCAGTAACACTCAGAAGTGTTGATTCAATTCATTCCGTGCGAAAGCCGGATTCTTTCCGGCGTCTTTTGACGAACAACTGCCCTATCAGCCAGTGATGGCCGTGTAGTGGACTGCCATGGCGTTGACGGGAGCGGGGGATTAGGGTTCG…	GTCTATTGGAGATTATGGGGCTGTGCGACAAGCGCTCGAGTGCTCTCCTTTTCGGTGACACTCGGCGCCTTTGTGGGAAATCCGCGGTTGCCTCGGCAGGCTTCGGCCTCGCAGAGAGTGCTTCCGTCTTCCCTCAACTCGCGGCATCCAGGAATGAAGGAGGGTAGTTCGGGGGAGAACGTACTGGTGCGTCAGAGGTGAAATTCTTAGACCGCACCAAGACGAACTACAGCGAAGGCATTCTTCAAGGATACCTTCCTCAATCAAGAACCAAAGTGTGGGGATCGAAGATGATTAGAGACCATTGTAGTCCACACTGCAAACGATGACACCCATGAATTGGGGAGTTTTTGGTCGTAGGCGGGGTCGGGTTCATCTCGCTCCTCGTCTCGCCAATGT…
T. lewisi	LC244	China	Rattus flavipectus	KP098536	TCGCATGTCATGCATGCCAGGGGGCGCCCGTGATTTTTTACTGTGACTAAAAAAGTGTGACCAAAGCAGTCATTTCGACTTGAATTAGAAAGCATGGGATAACAAAGGAGCAGCCTATAGGCCACCGTTTCGGCTTTTGTTGGTTTTAACAGTCTATTGGAGATTATGGGGCTGTGCGACAAGCGCTCGAGTGCTCTCCTTTTCGGTGACACTCGGCGCCTTTGTGGGAAATCCGCGGTTGCCTCGGCAGGCTTCGGCCTCGCAGAGAGTGCTTCCGTCTTCCCTCAACTCGCGGCATCCAGGAATGAAGGAGGGTAGTTCGGGGGAGAACGTACTGGTGCGTCAGAGGTGAAATTCTTAGACCGCACCAAGACGAACTACAGCGAAGGCATTCTTCAA…	GTCTATTGGAGATTATGGGGCTGTGCGACAAGCGCTCGAGTGCTCTCCTTTTCGGTGACACTCGGCGCCTTTGTGGGAAATCCGCGGTTGCCTCGGCAGGCTTCGGCCTCGCAGAGAGTGCTTCCGTCTTCCCTCAACTCGCGGCATCCAGGAATGAAGGAGGGTAGTTCGGGGGAGAACGTACTGGTGCGTCAGAGGTGAAATTCTTAGACCGCACCAAGACGAACTACAGCGAAGGCATTCTTCAAGGATACCTTCCTCAATCAAGAACCAAAGTGTGGGGATCGAAGATGATTAGAGACCATTGTAGTCCACACTGCAAACGATGACACCCATGAATTGGGGAGTTTTTGGTCGTAGGCGGGGTCGGGTTCATCTCGCTCCTCGTCTCGCCAATGT…
T. otospermophili		Japan (imported)	Spermophilus columbianus	AB190228	GATCTGGTTGATTCTGCCAGTAGTCATATGCTTGTTTCAAGGACTTAGCCATGCATGCCTCAGAATCACTGCATTGCAGGAATCTGCGCATGGCTCATTACATCAGACGTAATCTGCCGCAAAAATTTTGCGGTTTCCGCAACATTGGATAACTTGGCGAAACGCCAAGCTAATACATGAACCAACCGGACGCTCTCTGTTTCGGCTGCGGGGTAACCCCTCGTGGTCATGGGACGTCCAGCGAATGAATGAAATTAAAACCAATGCCTTCACCGGCAGTAACACCCAGAAGTGTTGATTCAATTCATTCCGTGCGAAAGCCGGATTTTTTCCGGCGTTTTTTGACGAACAACTGCCCTATCAGCCAGTGATGGCCGTGTAGTGGACTGCCATGGCGTT…	GTCTATTGGAGATTATGGGGCTGTGCGACAAGCGCTCGAGTGCTCTCCTTTTCGGTGACACTCGGCGCCTTTGTGGGAAATCCACGGTTGCCTCGGCAGCAGGCTTCGGCCTCGCAGAGAGCACTTCCGTCTTCCCTCAACTCGCGGCATCCAGGAATGAAGGAGGGTAGTTCGGGGGAGAACGTACTGGTGCGTCAGAGGTGAAATTCTTAGACCGCACCAAGACGAACTACAGCGAAGGCATTCTTCAAGGATACCTTCCTCAATCAAGAACCAAAGTGTGGGGATCGAAGATGATTAGAGACCATTGTAGTCCACACTGCAAACGATGACACCCATGAATTGGGGAGTTTTTGGTCGTAGGCGGGGTCGGGTTCATCTCGCTCCTCGTCTCGCCAA…
T. rabinowitschae		France	Cricetus cricetus	AY491765	GTCATATGCTTGTTTCAGGACTTAGCCATGCATGCCTCAGAATCACTGCATTGCAGGAATCTGCGCATGGCTCATTACATCAGACGTAATCTGCCGCAAAAATTTTGCGGTTTCCGCAACAGTGGATAACTTGGCGAAACGCCAAGCTAATACATGAACCAACCGGACGCTCTCTGTTCCGGCTGCGGGGGGGCGACCCCCTGTGGTCATGGGACGTCCAGCGAATGAATGAAATTAAAACCAACGCCTTCACCGGCAGTAACACTCAGAAGTGTTGATTCAATTCATTCCGTGCGAAAGCCGGATTCTTTCCGGCGTCTTTTGACGAACAACTGCCCTATCAGCCAGTGATGGCCGTGTAGTGGACTGCCATGGCGTTGACGGGAGCGGGGGATTAGG…	GTCTATTGGAGATTATGGGGCTGTGCGACAAGCGCTCGAGTGCTCTCCTTTTCGGTGACACTCGGCGCCTTTGTGGGAAATCCGCGGTTGCCTCGGCAGGCTTCGGCCTCGCAGAGAGTGCTTCCGTCTTCCCTCAACTCGCGGCATCCAGGAATGAAGGAGGGTAGTTCGGGGGAGAACGTACTGGTGCGTCAGAGGTGAAATTCTTAGACCGCACCAAGACGAACTACAGCGAAGGCATTCTTCAAGGATACCTTCCTCAATCAAGAACCAAAGTGTGGGGATCGAAGATGATTAGAGACCATTGTAGTCCACACTGCAAACGATGACACCCATGAATTGGGGAGTTTTTGGTCGCAGGCGGGGTCGGGTTCATCTCGCTCCTCGTCTCGCCAATGT…
T. otospermophili		Japan (imported)	Urocitellus richardsonii	AB175625	GATCTGGTTGATTCTGCCAGTAGTCATATGCTTGTTTCAAGGACTTAGCCATGCATGCCTCAGAATCACTGCATTGCAGGAATCTGCGCATGGCTCATTACATCAGACGTAATCTGCCGCAAAAATTTTGCGGTTTCCGCAACATTGGATAACTTGGCGAAACGCCAAGCTAATACATGAACCAACCGGACGCTCTCTGTTTCGGCTGCGGGGTAACCCCTCGTGGTCATGGGACGTCCAGCGAATGAATGAAATTAAAACCAATGCCTTCACCGGCAGTAACACCCAGAAGTGTTGATTCAATTCATTCCGTGCGAAAGCCGGATTTTTTCCGGCGTTTTTTGACGAACAACTGCCCTATCAGCCAGTGATGGCCGTGTAGTGGACTGCCATGGCGTT…	GTCTATTGGAGATTATGGGGCTGTGCGACAAGCGCTCGAGTGCTCTCCTTTTCGGTGACACTCGGCGCCTTTGTGGGAAATCCACGGTTGCCTCGGCAGCAGGCTTCGGCCTCGCAGAGAGCACTTCCGTCTTCCCTCAACTCGCGGCATCCAGGAATGAAGGAGGGTAGTTCGGGGGAGAACGTACTGGTGCGTCAGAGGTGAAATTCTTAGACCGCACCAAGACGAACTACAGCGAAGGCATTCTTCAAGGATACCTTCCTCAATCAAGAACCAAAGTGTGGGGATCGAAGATGATTAGAGACCATTGTAGTCCACACTGCAAACGATGACACCCATGAATTGGGGAGTTTTTGGTCGTAGGCGGGGTCGGGTTCATCTCGCTCCTCGTCTCGCCAA…
T. blanchardi		France	Eliomys quercinus	AY491764	GTCATATGCTTGTTTCAAGGACTTAGCCATGCATGCCTCAGAATCACTGCATTGCAGGAATCTGCGCATGGCTCATTACATCAGACGTAATCTGCCGCAAAAATTTTGCGGTTTCCGCAACAGTGGATAACTTGGCGAAACGCCAAGCTAATACATGAACCAACCGGACGCTCTCTGTTCCGGCTGCGGGGGGGCGACCCCCTGTGGTCATGGGACGTCCAGCGAATGAATGAAATTAAAACCAACGCCTTCACCGGCAGTAACACTCAGAAGTGTTGATTCAATTCATTCCGTGCGAAAGCCGGATTCTTTCCGGCGTCTTTTGACGAACAACTGCCCTATCAGCCAGTGATGGCCGTGTAGTGGACTGCCATGGCGTTGACGGGAGCGGGGGATTAG…	GTCTATTGGAGATTATGGGGCTGTGCGACAAGCGCTCGAGTGCTCTCCTTTTCGGTGACACTCGGCGCCTTTGTGGGAAATCCGCGGTTGCCTCGGCAGGCTTCGGCCTCGCAGAGAGTGCTTCCGTCTTCCCTCAACTCGCGGCATCCAGGAATGAAGGAGGGTAGTTCGGGGGAGAACGTACTGGTGCGTCAGAGGTGAAATTCTTAGACCGCACCAAGACGAACTACAGCGAAGGCATTCTTCAAGGATACCTTCCTCAATCAAGAACCAAAGTGTGGGGATCGAAGATGATTAGAGACCATTGTAGTCCACACTGCAAACGATGACACCCATGAATTGGGGAGTTTTTGGTCGCAGGCGGGGTCGGGTTCATCTCGCTCCTCGTCTCGCCAATGT…
T. niviventerae	TryNcCHN503	China	Niviventer confucianus	AB242274	TGCTTGTTTCAAGGACTTAGCCATGCATGCCTCAGAATCACTGCATTGCAGGAATCTGCGCATGGCTCATTACATCAGACGTAATCTGCCGCAAAAATTTTGCGGTTTCCGCAACAGTGGATAACTTGGCGAAACGCCAAGCTAATACATGAACCAACCGGACGCTCTCTGTTCCGGCTGCGGGGGGGCGACCCCCTGTGGTCATGGGACGTCCAGCGAATGAATGAAATTAAAACCAACGCCTTCACCGGCAGTAACACTCAGAAGTGTTGATTCAATTCATTCCGTGCGAAAGCCGGATTCTTTCCGGCGTCTTTTGACGAACAACTGCCCTATCAGCCAGTGATGGCCGTGTAGTGGACTGCCATGGCGTTGACGGGAGCGGGGGATTAGGGTTCG…	GTCTATTGGAGATTATGGGGCTGTGCGACAAGCGCTCGAGTGCTCTCCTTTTCGGTGACACTCGGCGCCTTTGTGGGAAATCCGCGGTTGCCTCGGCAGGCTTCGGCCTCGCAGAGAGTGCTTCCGTCTTCCCTCAACTCGCGGCATCCAGGAATGAAGGAGGGTAGTTCGGGGGAGAACGTACTGGTGCGTCAGAGGTGAAATTCTTAGACCGCACCAAGACGAACTACAGCGAAGGCATTCTTCAAGGATACCTTCCTCAATCAAGAACCAAAGTGTGGGGATCGAAGATGATTAGAGACCATTGTAGTCCACACTGCAAACGATGACACCCATGAATTGGGGAGTTTTTGGTCGCAGGCGGGGTCGGGTTCATCTCGCTCCTCGTCTCGCCAATGT…
T. anourosoricis	TryAsTWN301	Taiwan	Anourosorex yamashinai	AB242823	TGCTTGTTTCAAGGACTTAGCCATGCATGCCTCAGAATCACTGCATTGCAGGAATCTGCGCATGGCTCATTACATCAGACGTAATCTGCCGCAAAAATCTTGCGGTTTCCGCAACATTGGATAACTTGGCGAAACGCCAAGCTAATACATGAACCAATCGGACGCTCTCTGTGTTCCGGCTGCGGGGGGGCAACTCCTCGTGGTCATGGGACGTCCAGCGAATGAATGAAATTAAAACCAATGCCCTCACCGGCAGTAACACCCAGAAGTGTTGATTCAATTCATTCCGTGCGAAAGCCGGGTTTTTCCCGGCGTCTTTTGACGAACAACTGCCCTATCAGCCAGTGATGGCCGTGTAGTGGACTGCCATGGCGTTGACGGGAGCGGGGGATTAGGGTT…	GTCTATTGGAGATTATGGGGCTGTGCGACAAGCGCTCGAGTGCGCTCCTTTTCGGTGTTGACACTCGGCGCCTTTGTGGGAAATCTGCGGTTGTGTGTTCTCGGGCTTCGGCTTCGCAGGGCACATCCGTCTTCCCTCAACTCGCGGCATCCAGGAATGAAGGAGGGTAGTTCGGGGGAGAACGTACTGGTGCGTCAGAGGTGAAATTCTTAGACCGCACCAAGACGAACTACAGCGAAGGCATTCTTCAAGGATACCTTCCTCAATCAAGAACCAAAGTGTGGGGATCGAAGATGATTAGAGACCATTGTAGTCCACACTGCAAACGATGACACCCATGAATTGGGGAGTTTTTGGTCGTAGGCGGGGTCGGGTTCATCTCGTTCCTCGTCTCGCCAA…
T. sapaensis	TryCdVNM301	Vietnam	Crocidura dracula	AB242822	TGCTTGTTTCAAGGACTTAGCCATGCATGCCTCAGAATCACTGCATTGCAGGAATCTGCGCATGGCTCATTACATCAGACGTAATCTGCCGCAAAAATTTTGCGGTTTCCGCAACATTGGATAACTTGGCGAAACGCCAAGCTAATACATGAACCAATCGGACGCTCTCTGTTCCGGCTGCGGGGCAACTCGTGGTCATGGGACGTCCAGCGAATGAATGAAATTAAAACCAATGCCCTCACCGGCAGTAACACCCAGAAGTGTTGATTCAATTCATTCCGTGCGAAAGCCGGGTTTTACCCGGCGTCTTTTGACGAACAACTGCCCTATCAGCCAGTGATGGCCGTGTAGTGGACTGCCATGGCGTTGACGGGAGCGGGGGATTAGGGTTCGATTCCG…	GTCTATTGGAGATTATGGGGCTGTGCGACAAGCGCTCGAGTGTGTGTACTCCTTTTGGGGTGACACTCGGCGCCTTTGTGGGAAATCTGCGGGTGTACGTTCTCGGGCTTCGGCTTCGCAGGGCACATCCGTCTTCCCTCAACTCGCGGCATCCAGGAATGAAGGAGGGTAGTTCGGGGGAGAACGTACTGGTGCGTCAGAGGTGAAATTCTTAGACCGCACCAAGACGAACTACAGCGAAGGCATTCTTCAAGGATACCTTCCTCAATCAAGAACCAAAGTGTGGGGATCGAAGATGATTAGAGACCATTGTAGTCCACACTGCAAACGATGACACCCATGAATTGGGGAGTTTTTGGTCGTAGGCGGGGTCGGGTTCATCTCGCTCCTCGTCTCGCC…
Trypanosoma sp.	B08-471	Czech Republic	Monopsyllus sciurorum/Glis glis	KF054111	CATATGCTTGTTTCAAGGACTTAGCCATGCATGCCTCAGAATCACTGCATTGCAGGAATCTGCGCATGGCTCATTACATCAGACGTAATCTGCCGCAAGAATTTTGCGGTTTCCGCAACAATGGATAACTTGGCGAAACGCCAAGCTAATACATGAACCAACCGGACGCTCTCTGTTCCGGCTGCGGGGGGGCGACCCTCCGTGGTCATGGGACGTCCAGCGAATGAATGAAATTAAAACCAATGCCTTCACCGGCAGTAACACCCAGAAGTGTTGATTCAATTCATTCCGTGCGAAAGCCGGGTCTTTTCCTGGCGTCTTTTGACGAACAACTGCCCTATCAGCCAGTGATGGCCGTGTAGTGGACTGCCATGGCGTTGACGGGAGCGGGGGATTAGG…	GTCTATTGGAGATTATGGGGCTGTGCGACAAGCGCTCGAGTGCCCTCCTTTCGGTGTGACACTCGGCGCCTTTGTGGGAAATCCGCGGTTGCGTGTTCGCAGGCTTCGGTCTCGCGGGCACCTTCCGTCTTCCCTCAACTCGCGGCATCCAGGAATGAAGGAGGGTAGTTCGGGGGAGAACGTACTGGTGCGTCAGAGGTGAAATTCTTAGACCGCACCAAGACGAACTACAGCGAAGGCATTCTTCAAGGATACCTTCCTCAATCAAGAACCAAAGTGTGGGGATCGAAGATGATTAGAGACCATTGTAGTCCACACTGCAAACGATGACACCCATGAATTGGGGAGTTTTTGGTCGTAGGCGGGGTCGGGTTCATCTCGCTCCTCGTCTCGCCAATG…
Trypanosoma sp.	BR042	Australia	Rattus rattus	MN512227	AACAATGGATAACTTGGCGAAACGCCAAGCTAATACATGAACCGACCGGACGCTCTCTGTTCCGGCTGCGGGGCGACCCCCCGTGGTCATGGGACGTCCAGCGAATGAATGAAATTAAAACCAATGCCTTCACCGGCAGTAACACCCAGAAGTGTTGATTCAATTCATTCCGTGCGAAAGCCGGATTTTTTCCGGCGTCTTCTGACGAACAACTGCCCTATCAGCCAGTGATGGCCGTGTAGTGGACTGCCATGGCGTTGACGGGAGCGGGGGATTAGGGTTCGATTCCGGAGAGGGAGCCTGAGAAATAGCTACCACTTCTACGGAGGGCAGCAGGCGCGCAAATTGCCCAATGTCAAAACAAAACGATGAGGCAGCGAAAAGAAATAGAGCCGACAG…	GTCTATTGGAGATTATGGGGCTGTGCGACAAGCGCTCGAGTGCTCTCCTTTTCGGTGACACTCGGCGCCTTTGTGGGAAATCCGCGGTTGCCTCCTCGGCGCAGGCTTCGGCCTCGCAGAGAGCGCTTCCGTCTTCCCTCAACTCGCGGCATCCAGGAATGAAGGAGGGTAGTTCGGGGGAGAACGTACTGGTGCGTCAGAGGTGAAATTCTTAGACCGCACCAAGACGAACTACAGCGAAGGCATTCTTCAAGGATACCTTCCTCAATCAAGAACCAAAGTGTGGGGATCGAAGATGATTAGAGACCATTGTAGTCCACACTGCAAACGATGACACCCATGAATTGGGGAGTTTTTGGTCGTAGGCGGGGTCGGGTTCATCTCGCTCCTCGTCTCGCC…
Trypanosoma sp.	AMA1	Australia	Pseudomys albocinereus	FJ823119	GTCTATTGGAGATTATGGGGCTGTGCGACAAGCGCTCGAGTGCTCTCCTTTTCGGTGACACTCGGCGCCTTTGTGGGAAATCCGCGGTTGCCTCGGCAGGCTTCGGCCTCGCAGAGAGTGCTTCCGTCTTCCCTCAACTCGCGGCATCCAGGAATGAAGGAGGGTAGTTCGGGGGAGAACGTACTGGTGCGTCAGAGGTGAAATTCTTAGACCGCACCAAGACGAACTACAGCGAAGGCATTCTTCAAGGATACCTTCCTCAATCAAGAACCAAAGTGTGGGGATCGAAGATGATTAGAGACCATTGTAGTCCACACTGCAAACGATGACACCCATGAATTGGGGAGTTTTTGGTCGTAGGCGGGGTCGGGTTCATCTCGCTCCTCGTCTCGCCAATGT…	GTCTATTGGAGATTATGGGGCTGTGCGACAAGCGCTCGAGTGCTCTCCTTTTCGGTGACACTCGGCGCCTTTGTGGGAAATCCGCGGTTGCCTCGGCAGGCTTCGGCCTCGCAGAGAGTGCTTCCGTCTTCCCTCAACTCGCGGCATCCAGGAATGAAGGAGGGTAGTTCGGGGGAGAACGTACTGGTGCGTCAGAGGTGAAATTCTTAGACCGCACCAAGACGAACTACAGCGAAGGCATTCTTCAAGGATACCTTCCTCAATCAAGAACCAAAGTGTGGGGATCGAAGATGATTAGAGACCATTGTAGTCCACACTGCAAACGATGACACCCATGAATTGGGGAGTTTTTGGTCGTAGGCGGGGTCGGGTTCATCTCGCTCCTCGTCTCGCCAATGT…
Trypanosoma sp.	BRA1	Australia	Rattus fuscipes	FJ823118	GTCTATTGGAGATTATGGGGCTGTGCGACAAGCGCTCGAGTGCTCTCCTTTTCGGTGACACTCGGCGCCTTTGTGGGAAATCCGCGGTTGCCTCGGCAGGCTTCGGCCTCGCAGAGAGTGCTTCCGTCTTCCCTCAACTCGCGGCATCCAGGAATGAAGGAGGGTAGTTCGGGGGAGAACGTACTGGTGCGTCAGAGGTGAAATTCTTAGACCGCACCAAGACGAACTACAGCGAAGGCATTCTTCAAGGATACCTTCCTCAATCAAGAACCAAAGTGTGGGGATCGAAGATGATTAGAGACCATTGTAGTCCACACTGCAAACGATGACACCCATGAATTGGGGAGTTTTTGGTCGTAGGCGGGGTCGGGTTCATCTCGCTCCTCGTCTCGCCAATGT…	GTCTATTGGAGATTATGGGGCTGTGCGACAAGCGCTCGAGTGCTCTCCTTTTCGGTGACACTCGGCGCCTTTGTGGGAAATCCGCGGTTGCCTCGGCAGGCTTCGGCCTCGCAGAGAGTGCTTCCGTCTTCCCTCAACTCGCGGCATCCAGGAATGAAGGAGGGTAGTTCGGGGGAGAACGTACTGGTGCGTCAGAGGTGAAATTCTTAGACCGCACCAAGACGAACTACAGCGAAGGCATTCTTCAAGGATACCTTCCTCAATCAAGAACCAAAGTGTGGGGATCGAAGATGATTAGAGACCATTGTAGTCCACACTGCAAACGATGACACCCATGAATTGGGGAGTTTTTGGTCGTAGGCGGGGTCGGGTTCATCTCGCTCCTCGTCTCGCCAATGT…
Trypanosoma sp.	TryMmNG_HP402	Japan	Microtus montebelli	AB242275	TGCTTGTTTCAAGGACTTAGCCATGCATGCCTCAGAATCACTGCATTGCAGGAATCTGCGCATGGCTCATTACATCAGACGTAATCTGCCGCAAAAATTTTGCGGTTTCCGCAACAGTGGATAACTTGGCGAAACGCCAAGCTAATACATGAACCAACCGGACGCTCTCTGTTCCGGCTGCGGGGTAACCCCTCGTGGTCATGGGACGTCCAGCGAATGAATGAAATTAAAACCAATGCCTTCACCGGCAGTAACACCCAGAAGTGTTGATTCAATTCATTCCGTGCGAAAGCCGGATTTTTTCCGGCGTCTTTTGACGAACAACTGCCCTATCAGCCAGTGATGGCCGTGTAGTGGACTGCCATGGCGTTGACGGGAGCGGGGGATTAGGGTTCGATT…	GTCTATTGGAGATTATGGGGCTGTGCGACAAGCGCTCGAGTGCTCTCCTTTTCGGTGACGCTCGGCGCCTTTGTGGGAAATCCACGGTTGCCTCGGCAGGCTTCGGCCTCGCGGAGAGCATTTCCGTCTTCCCTCAACTCGCGGCATCCAGGAATGAAGGAGGGTAGTTCGGGGGAGAACGTACTGGTGCGTCAGAGGTGAAATTCTTAGACCGCACCAAGACGAACTACAGCGAAGGCATTCTTCAAGGATACCTTCCTCAATCAAGAACCAAAGTGTGGGGATCGAAGATGATTAGAGACCATTGTAGTCCACACTGCAAACGATGACACCCATGAATTGGGGAGTTTTTGGTCGTAGGCGGGGTCGGGTTCATCTCGCTCCTCGTCTCGCCAATGT…
Trypanosoma sp.	TryEaNG_HP405	Japan	Myodes andersoni	AB242276	TGCTTGTTTCAAGGACTTAGCCATGCATGCCTCAGAATCACTGCATTGCAGGAATCTGCGCATGGCTCATTACATCAGACGTAATCTGCCGCAAAAATTTTGCGGTTTCCGCAACAGTGGATAACTTGGCGAAACGCCAAGCTAATACATGAACCAACCGGACGCTCTCTGTTCCGGCTGCGGGGTAACCCCTCGTGGTCATGGGACGTCCAGCGAATGAATGAAATTAAAACCAATGCCTTCACCGGCAGTAACACCCAGAAGTGTTGATTCAATTCATTCCGTGCGAAAGCCGGATTTTTTCCGGCGTCTTTTGACGAACAACTGCCCTATCAGCCAGTGATGGCCGTGTAGTGGACTGCCATGGCGTTGACGGGAGCGGGGGATTAGGGTTCGATT…	GTCTATTGGAGATTATGGGGCTGTGCGACAAGCGCTCGAGTGCTCTCCTTTTCGGTGACGCTCGGCGCCTTTGTGGGAAATCCACGGTTGCCTCGGCAGGCTTCGGCCTCGCGGAGAGCACTTCCGTCTTCCCTCAACTCGCGGCATCCAGGAATGAAGGAGGGTAGTTCGGGGGAGAACGTACTGGTGCGTCAGAGGTGAAATTCTTAGACCGCACCAAGACGAACTACAGCGAAGGCATTCTTCAAGGATACCTTCCTCAATCAAGAACCAAAGTGTGGGGATCGAAGATGATTAGAGACCATTGTAGTCCACACTGCAAACGATGACACCCATGAATTGGGGAGTTTTTGGTCGTAGGCGGGGTCGGGTTCATCTCGCTCCTCGTCTCGCCAATGT…
Trypanosoma sp.	Mole	UK	Talpa europea	AJ620545	CATATGCTTGTTTCAAGGACTTAGCCATGCATGCCTCAGAATCACTGCATTGCAGGAATCTGCGCATGGCTCATTACATCAGACGTAATCTGCCGCAAAAATTTTGCGGTTTCCGCAACATTGGATAACTTGGCGAAACGCCAAGCTAATACATGAACAAATCGGACGCTCTCTGTTCCGGCTGCGGGGCAACTCGTGGTCATGGGACGTCCAGCGAATGAATGAAATTAAAACCAATGCCCTCACCGGCAGTAACACCCAGAAGTGTTGATTCAATTCATTCCGTGCGAAAGCCGGGTTTTTCCCGGCGTCTTTTGACGAACAACTGCCCTATCAGCCAGTGATGGCCGTGTAGTGGACTGCCATGGCGTTGACGGGAGCGGGGGATTAGGGTTCGAT…	GTCTATTGGAGATTATGGGGCTGTGCGACAAGCGCTCGAGTGCACTCCTTTCGGTGTGACACTCGGCGCCTTTGTGGGAAATCTGCGGTTGTGTTCTCGGGCTTCGGCCTCGCAGGGCACATATCCGTCTTCCCTCAACTCGCGGCATCCAGGAATGAAGGAGGGTAGTTCGGGGGAGAACGTACTGGTGCGTCAGAGGTGAAATTCTTAGACCGCACCAAGACGAACTACAGCGAAGGCATTCTTCAAGGATACCTTCCTCAATCAAGAACCAAAGTGTGGGGATCGAAGATGATTAGAGACCATTGTAGTCCACACTGCAAACGATGACACCCATGAATTGGGGAGTTTTTGGTCGTAGGCGAGGTCGGGTTCATCTCGCTCCTCGTCTCGCCAATG…
Trypanosoma sp.	SJP-2011_1	Egypt	rodent	HQ324793	GGTTTTAACAGTCTATTGGAGATTATGGGGCTGTGCGACAAGCGCTCGAGTGCTCTCCTTTCGGTGACGCTCGGCGCCTTTGTGGGAAATCCGCGGTTGTGTTCGTGGGCTTCGGCTTCACAGCACCTCCGTCTTCCCTCAACTCGCGGCATCCAGGAATGAAGGAGGGTAGTTCGGGGGAGAACGTACTGGTGCGTCAGAGGTGAAATTCTTAGACCGCACCAAGACGAACTACAGCGAAGGCATTCTTCAAGGATACCTTCCTCAATCAAGAACCAAAGTGTGGGGATCGAAGATGATTAGAGACCATTGTAGTCCACACTGCAAACGATGACACCCATGAATTGGGGAGTTTTTGGTCGTAGGCGTGGTCGGGTTCATCTCGCTCCTCGTCTCGCC…	GTCTATTGGAGATTATGGGGCTGTGCGACAAGCGCTCGAGTGCTCTCCTTTCGGTGACGCTCGGCGCCTTTGTGGGAAATCCGCGGTTGTGTTCGTGGGCTTCGGCTTCACAGCACCTCCGTCTTCCCTCAACTCGCGGCATCCAGGAATGAAGGAGGGTAGTTCGGGGGAGAACGTACTGGTGCGTCAGAGGTGAAATTCTTAGACCGCACCAAGACGAACTACAGCGAAGGCATTCTTCAAGGATACCTTCCTCAATCAAGAACCAAAGTGTGGGGATCGAAGATGATTAGAGACCATTGTAGTCCACACTGCAAACGATGACACCCATGAATTGGGGAGTTTTTGGTCGTAGGCGTGGTCGGGTTCATCTCGCTCCTCGTCTCGCCAATGTATATC…
T. kuseli	Pteromys	China	Pteromys volans	AB175626	GATCTGGTTGATTCTGCCAGTAGTCATATGCTTGTTTCAAGGACTTAGCCATGCATGCCTCAGAATCACTGCATTGCAGGAATCTGCGCATGGCTCATTACATCAGACGTAATCTGCCGCAAAAATTTTGCGGTTTCCGCAACATTGGATAACTTGGCGAAACGCCAAGCTAATACATGAACCAACCGGACGCTCTCTGTTTCGGCTGCGGGGGGGGTAACTCCTCGTGGTCATGGGACGTCCAGCGAATGAATGAAATTAAAACCAATGCCTTCACCGGCAGTAACACCCAGAAGTGTTGATTCAATTCATTCCGTGCGAAAGCCGGATTTTTTCCGGCGTTTTTTGACGAACAACTGCCCTATCAGCCAGTGATGGCCGTGTAGTGGACTGCCATGG…	GTCTATTGGAGATTATGGGGCTGTGCGACAAGCGCTCGAGTGCTCTCCTTTTCGGTGACACTCGGCGCCTTTGTGGGAAATCCGCGGTTGCCTCGGCAGGCTTCGGCCTCGCAGAGAGCACTTCCGTCTTCCTTCAACTCGCGGCATCCAGGAATGAAGGAGGGTAGTTCGGGGGAGAACGTACTGGTGCGTCAGAGGTGAAATTCTTAGACCGCACCAAGACGAACTACAGCGAAGGCATTCTTCAAGGATACCTTCCTCAATCAAGAACCAAAGTGTGGGGATCGAAGATGATTAGAGACCATTGTAGTCCACACTGCAAACGATGACACCCATGAATTGGGGAGTTTTTGGTCGTAGGCGGGGTCGGGTTCATCTCGCTCCTCGTCTCGCCAATGT…
T. grosi	SESUJI	Russia	Apodemus agrarius	AB175622	GATCTGGTTGATTCTGCCAGTAGTCATATGCTTGTTTCAAGGACTTAGCCATGCATGCCTCAGAATCACTGCATTGCAGGAATCTGCGCATGGCTCATTACATCAGACGTAATCTGCCGCAAAAATTTTGCGGTCTCCGCAACAGTGGATAACTTGGCGAAACGCCAAGCTAATACATGAACCAAACGGACGCTCTCTGTTCCGGCTGCGGGGGGGCGACCCCCTGTGGTCATGGGACGTCCAGCGAATGAATGAAATTAAAACCAACGCCCTTACCGGCAGTAACACCCAGAAGTGTTGATTCAATTCATTCCGTGCGAAAGCCGGATTCTTTCCGGCGTCTTCTGACGAACAACTGCCCTATCAGCCAGTGATGGCCGTGTAGTGGACTGCCATGGC…	GTCTATTGGAGATTATGGGGCTGTGCGACAAGCGCTCGAGTGCTCTCCTTTTCGGTGACACTCGGCGCCTTTGTGGGAAATCCGCGGTTGCCTCGGCAGGCTTCGGCCTCGCAGAGAGTGCTTCCGTCTTCCCTCAACTCGCGGCATCCAGGAATGAAGGAGGGTAGTTCGGGGGAGAACGTACTGGTGCGTCAGAGGTGAAATTCTTAGACCGCACCAAGACGAACTACAGCGAAGGCATTCTTCAAGGATACCTTCCTCAATCAAGAACCAAAGTGTGGGGATCGAAGATGATTAGAGACCATTGTAGTCCACACTGCAAACGATGACACCCATGAATTGGGGAGTTTTTGGTCGTAGGCGGGGTCGGGTTCATCTCGCTCCTCGTCTCGCCAATGT…
T. grosi	Cha1	China	Apodemus agrarius	FJ694763	GCCTCAGAATCACTGCATTGCAGGAATCTGCGCATGGCTCATTACATCAGACGTAATCTGCCGCAAAAATTTTGCGGTCTCCGCAACAGTGGATAACTTGGCGAAACGCCAAGCTAATACATGAACCAAACGGACGCTCTCTGTTCCGGCTGCGGGGGGGCGACCCCCTGTGGTCATGGGACGTCCAGCGAATGAATGAAATTAAAACCAACGCCCTCACCGGCAGTAACACCCAGAAGTGTTGATTCAATTCATTCCGTGCGAAAGCCGGATTCTTTCCGGCGTCTTTTGACGAACAACTGCCCTATCAGCCAGTGATGGCCGTGTAGTGGACTGCCATGGCGTTGACGGGAGCGGGGGATTAGGGTTCGATTCCGGAGAGGGAGCCTGAGAAATAGC…	GTCTATTGGAGATTATGGGGCTGTGCGACAAGCGCTCGAGTGCTCTCCTTTTCGGTGACACTCGGCGCCTTTGTGGGAAATCCGCGGTTGCCTCGGCAGGCTTCGGCCTCGCAGAGAGTACTTCCGTCTTCCCTCAACTCGCGGCATCCAGGAATGAAGGAGGGTAGTTCGGGGGAGAACGTACTGGTGCGTCAGAGGTGAAATTCTTAGACCGCACCAAGACGAACTACAGCGAAGGCATTCTTCAAGGATACCTTCCTCAATCAAGAACCAAAGTGTGGGGATCGAAGATGATTAGAGACCATTGTAGTCCACACTGCAAACGATGACACCCATGAATTGGGGAGTTTTTGGTCGTAGGCGGGGTCGGGTTCATCTCGCTCCTCGTCTCGCCAATGT…
T. musculi	LUM_343		Mus musculus	AJ223568	TGATTCTGCCAGTAGTCATATGCTTGTTTCAAGGACTTAGCCATGCATGCCTCAGAATCACTGCATTGCAGGAATCTGCGCATGGCTCATTACATCAGACGTAATCTGCCGCAAAAATTTTGCGGTTTCCGCAACAGTGGATAACTTGGCGAAACGCCAAGCTAATACATGAACCAACCGGACGCTCTCTGTTCCGGCTGCGGGGGGGCGACCCCCTGTGGTCATGGGACGTCCAGCGAATGAATGAAATTAAAACCAACGCCTTCACCGGCAGTAACACTCAGAAGTGTTGATTCAATTCATTCCGTGCGAAAGCCGGATTCTTTCCGGCGTCTTTTGACGAACAACTGCCCTATCAGCCAGTGATGGCCGTGTAGTGGACTGCCATGGCGTTGACGG…	GTCTATTGGAGATTATGGGGCTGTGCGACAAGCGCTCGAGTGCTCTCCTTTTCGGTGACACTCGGCGCCTTTGTGGGAAATCCGCGGTTGCCTCGGCAGGCTTCGGCCTCGCAGAGAGTGCTTCCGTCTTCCCTCAACTCGCGGCATCCAGGAATGAAGGAGGGTAGTTCGGGGGAGAACGTACTGGTGCGTCAGAGGTGAAATTCTTAGACCGCACCAAGACGAACTACAGCGAAGGCATTCTTCAAGGATACCTTCCTCAATCAAGAACCAAAGTGTGGGGATCGAAGATGATTAGAGACCATTGTAGTCCACACTGCAAACGATGACACCCATGAATTGGGGAGTTTTTGGTCGCAGGCGGGGTCGGGTTCATCTCGCTCCTCGTCTCGCCAATGT…
T. cruzi	CAN_III	Brazil	Homo sapiens	AJ009148	GTCATATGCTTGTTTCAAGGACTTAGCCATGCATGCCTCAGAATCACTGCATTGCAGGAATCTGCGCATGGCTCATTACATCAGACGTAATCTGCCGCAAAAATCTTGCGGTCTCCGCAAAATTGGATAACTTGGCGAAACGCCAAGCTAATACATGAACCAACCGGATGTTCTCTGTTCCGGCGGCAGGGCAACCTGCTGCCATGGGACGTCCAGCGAATGAATGAAAGTAAAACCAATGCCTTCACCGGCAGTAACACTCAGAAGTGTTGATTCAATTCATTCCGTGCGAAAGCCGGGTTTTTTATCCGGCGTCTTTTGACGAACAACTGCCCTATCAGCCAGCGATGGCCGTGTAGTGGACTGCCATGGCGTTGACGGGAGCGGGGGATTAGGGTT…	GTCCATTGGAGATTATGGGGCAGTGTGACAAGCGGCTGGGTGGTTATTCCACACACACTCCTTTTTTGGACGTGTTGTGTGGCACTCGTCGCCTTTGTGGGAAATCCGTGTGGCACTGTTTGTGTTGTTGGCAGACTTCGGTCTTGCCTTCGCATATTTCACATGTGTCATGCCTTCCCTCAACTCACGGCATCCAGGAATGAAGGAGGGTAGTTCGGGGGAGAACGTACTGGTGCGTCAGAGGTGAAATTCTTAGACCGCACCAAGACGAACTACAGCGAAGGCATTCTTCAAGGATACCTTCCTCAATCAAGAACCAAAGTGTGGGGATCGAAGATGATTAGAGACCATTGTAGTCCACACTGCAAACGATGACACCCATGAATTGGGGAGTTTTTG…
T. cruzi	Sylvio_X10	Brazil	Homo sapiens	AJ009147	GTCATATGCTTGTTTCAAGGACTTAGCCATGCATGCCTCAGAATCACTGCATTGCAGGAATCTGCGCATGGCTCATTACATCAGACGTAATCTGCCGCAAAAATCTTGCGGTCTCCGCAAAATTGGATAACTTGGCGAAACGCCAAGCTAATACATGAACCAACCGGATGTTCTCTGTTCCGGCGGCAGGGCAACCTGCTGCCATGGGACGTCCAGCGAATGAATGAAAGTAAAACCAATGCCTTCACCGGCAGTAACACTCAGAAGTGTTGATTCAATTCATTCCGTGCGAAAGCCGGGTTTTTTATCCGGCGTCTTTTGACGAACAACTGCCCTATCAGCCAGCGATGGCCGTGTAGTGGACTGCCATGGCGTTGACGGGAGCGGGGGATTAGGGTT…	GTCCATTGGAGATTATGGGGCAGTGTGACAAGCGGCTGGGTGGTTATTCCACACACACACACACTCTCTTTTTGGAGATGTGTGTCTCGTGTGTGTGGCACTCGTCGCCTTTGTGGGAAATCCGTGTGGCACTTGTTTGGTGTTGTTGGCAGACTTCGGTCTTGCCTTCACAACACATGTGTCATGCCTTCCCTCAACTCACGGCATCCAGGAATGAAGGAGGGTAGTTCGGGGGAGAACGTACTGGTGCGTCAGAGGTGAAATTCTTAGACCGCACCAAGACGAACTACAGCGAAGGCATTCTTCAAGGATACCTTCCTCAATCAAGAACCAAAGTGTGGGGATCGAAGATGATTAGAGACCATTGTAGTCCACACTGCAAACGATGACACCCATGAA…
T. cruzi	VINCH_89	Chile	Triatoma infestans	AJ009149	GTCATATGCTTGTTTCAAGGACTTAGCCATGCATGCCTCAGAATCACTGCATTGCAGGAATCTGCGCATGGCTCATTACATCAGACGTAATCTGCCGCAAAAATCTTGCGGTCTCCGCAAAATTGGATAACTTGGCGAAACGCCAAGCTAATACATGAACCAACCGGATGTTCTCTGTTCCGGCGGCAGGGCAACCTGCTGCCATGGGACGTCCAGCGAATGAATGAAAGTAAAACCAATGCCTTCACCGGCAGTAACACTCAGAAGTGTTGATTCAATTCATTCCGTGCGAAAGCCGGGTTTTTTACCCGGCGTCTTTTGACGAACAACTGCCCTATCAGCCAGCGATGGCCGTGTAGTGGACTGCCATGGCGTTGACGGGAGCGGGGGATTAGGGTT…	GTCCATTGGAGATTATGGGGCAGTGTGACAAGCGGCTGGGTGGTTATTCCACACACACACTCTCCTTTTTTTGGACGTGTTGTTGTTGTGTGGCACTCGTCGCCTTTGTGGGAAATCCGTGTGGCACTGTTTGTGTGTTGTTGGCAGACTTCGGTCTTGCCTCCGCATATTTTCACATGTGTCATGCCTTCCCTCAACTCACGGCATCCAGGAATGAAGGAGGGTAGTTCGGGGGAGAACGTACTGGTGCGTCAGAGGTGAAATTCTTAGACCGCACCAAGACGAACTACAGCGAAGGCATTCTTCAAGGATACCTTCCTCAATCAAGAACCAAAGTGTGGGGATCGAAGATGATTAGAGACCATTGTAGTCCACACTGCAAACGATGACACCCATGAA…
T. cruzi marinkellei	B7	Brazil	Phyllostomum discolor	AJ009150	GTCATATGCTTGTTTCAAGGACTTAGCCATGCATGCCTCAGAATCACTGCATTGCAGGAATCTGCGCATGGCTCATTACATCAGACGTAATCTGCCGCAAAAATCTTGCGGTCTCCGCAACATTGGATAACTTGGCGAAACGCCAAGCTAATACATGAACCAACCGGATGTTCTCTGTTCCGGCGGCAGGGCAACCTGCTGCCATGGGGCGTCCAGCGAATGAATGAAAGTAAAACCAATGCCTTCACCGGCAGTAACACTCAGAAGTGTTGATTCAATTCATTCCGTGCGAAAGCCGGGTTTTTTTACCCGGCGTCTTTTGACGAACAACTGCCCTATCAGCCAGCGATGGCCGTGTAGTGGACTGCCATGGCGTTGACGGGAGCGGGGGATTAGGGT…	GTCCATTGGAGATTATGGGGCAGTGTGACAAGCGGCTGGGTGGTTATTCCACACACACTCCTTTTGGACGTGTGTGTGGCACTCGTCGCCTTTGTGGGAAATCCGTGTGGCACTGTTTGTTGTTGGCAGACTTCGGTCTTGCCTTCGCATCTCACACGTGTCATGCCTTCCCTCAACTCACGGCATCCAGGAATGAAGGAGGGTAGTTCGGGGGAGAACGTACTGGTGCGTCAGAGGTGAAATTCTTAGACCGCACCAAGACGAACTACAGCGAAGGCATTCTTCAAGGATACCTTCCTCAATCAAGAACCAAAGTGTGGGGATCGAAGATGATTAGAGACCATTGTAGTCCACACTGCAAACGATGACACCCATGAATTGGGGAGTTTTTGGTCGTAG…
