# Supplementary material for: Trypanosoma (Herpetosoma) diversity in rodents and lagomorphs of New Mexico with a focus on epizootological aspects of infection in Southern Plains woodrats (Neotoma micropus)
Source: PLoS One. 2020 Dec 31;15(12):e0244803. doi: 10.1371/journal.pone.0244803 (PMC7775056; doi:10.1371/journal.pone.0244803)
Supplement: S1 Dataset — (XLSX) [file pone.0244803.s007.xlsx]

## Sheet: S1 Dataset
Sample ID	PJR	Tag	Date	Species	Sex	Weight	Site	Trap	Latitude	Longitude	Age	Fleas	Bartonella positive	Trypanosoma positive	Trypanosoma haplotype	Coinfection	GenBank accession
1	PJR 1983	H-3	2002-11-01	N. micropus	F	200	1	30	35.3136	-105.577	A	0	0	no sample remaining
2	PJR 1984	H-4	2002-11-01	N. micropus	M	290	1	37	35.3124	-105.576	A	1	1	0	neg	0
3	PJR 1985	H-5	2002-11-01	P. truei	F	19	1	31	35.3132	-105.577	A	0	0	0	neg	0
4	PJR 1986	H-6	2002-11-01	N. micropus	F	170	1	35	35.3126	-105.576	A	1	0	no sample remaining
5	PJR 1987	H-7	2002-11-01	N. micropus	F	240	1	36	35.3125	-105.576	A	0	1	0	neg	0	MN255770
6	PJR 1988	H-8	2002-11-01	N. micropus	F	195	1	39	35.3121	-105.576	A	0	0	0	neg	0
7	PJR 1989	H-9	2002-11-01	N. micropus	F	240	1	40	35.3121	-105.575	A	0	1	0	neg	0
8	PJR 1990	H-10	2002-11-01	D. ordii	M	51	1	14			A	0	0	0	neg	0
9	PJR 1991	H-11	2002-11-01	N. micropus	M	175	1	2	35.3113	-105.575	A	1	1	0	neg	0
10	PJR 1992	H-12	2002-11-01	N. micropus	F	200	1	4	35.3115	-105.575	A	1	0	0	neg	0
11	PJR 1993	H-13	2002-11-01	N. micropus	F	200	1	8	35.3123	-105.575	A	0	1	no sample remaining
12	PJR 1994	H-14	2002-11-01	N. micropus	M	290	1	16	35.3141	-105.576	A	0	1	0	neg	0
13	PJR 1995	H-15	2002-11-01	N. micropus	F	170	1	15	35.3139	-105.577	A	5	1	0	neg	0
14	PJR 1996	H-16	2002-11-01	N. micropus	F	180	1	16	35.3141	-105.576	A	0	0	0	neg	0
15	PJR 1997	H-17	2002-11-01	N. micropus	F	230	1	17	35.3143	-105.576	A	2	1	0	neg	0
16	PJR 1998	H-19	2002-11-01	N. micropus	M	230	1	10	35.3125	-105.576	A	0	1	0	neg	0
17	PJR 1999	H-20	2002-11-01	N. micropus	M	265	1	5	35.3118	-105.575	A	0	1	1	1	1
18	PJR 2000	H-21	2002-11-01	N. micropus	M	170	1	12	35.3133	-105.577	A	0	1	1	1	1
19	PJR 2001	H-22	2002-11-01	N. micropus	M	215	1	13	35.3135	-105.577	A	0	0	0	neg	0
20	PJR 2002	H-23	2002-11-01	N. micropus	M	205	1	1	35.3107	-105.574	A	2	1	1	1	1
21	PJR 2003	H-24	2002-11-01	N. micropus	M	120	1	6	35.3121	-105.575	S	1	1	0	neg	0
22	PJR 2004	H-25	2002-11-01	N. micropus	F	200	1	22	35.3154	-105.575	A	6	1	0	neg	0
23	PJR 2005	H-26	2002-11-01	N. micropus	M	245	1	24	35.316	-105.574	A	0	1	1	1	1
25	PJR 2006	H-27	2002-11-01	N. micropus	F	250	1	26	35.3161	-105.573	A	0	0	1	1	0
26	PJR 2007	H-28	2002-11-01	N. micropus	F	190	1	25	35.3162	-105.573	A	2	1	0	neg	0
27	PJR 2008	H-29	2002-11-01	O. variegatus	unk	NA	1	18	35.3145	-105.576	A	4	1	0	neg	0	MN255771
28	PJR 2009	H-30	2002-11-01	O. variegatus	M	NA	1	20	35.3151	-105.575	A	2	0	0	neg	0
29	PJR 2010	case house	2002-11-01	P. leucopus	F	30	1	no			A	0	0	0	neg	0
30	PJR 2011	H-31	2002-11-01	N. micropus	M	80	1	25	35.3162	-105.573	J	0	1	1	1	1
31	PJR 2012	H-32	2002-11-01	N. micropus	F	250	1	26	35.3161	-105.573	A	0	0	0	neg	0
32	PJR 2013	H-33	2002-11-01	N. micropus	M	300	1	21	35.3151	-105.575	A	2	1	0	neg	0
33	PJR 2014	H-34	2002-11-01	N. albigula	M	220	1	20	35.3151	-105.575	A	0	1	0	neg	0
34	PJR 2015	H-35	2002-11-01	N. micropus	F	245	1	6	35.3121	-105.575	A	4	1	0	neg	0
35	PJR 2016	H-36	2002-11-01	P. maniculatus	M	21	1	31	35.3132	-105.577	A	0	1	0	neg	0	MN255772
36	PJR 2017	H-37	2002-11-01	N. micropus	F	230	1	11	35.3132	-105.576	A	0	1	no sample remaining
37	PJR 2018	H-38	2002-11-01	N. micropus	F	165	1	22	35.3154	-105.575	A	2	1	0	neg	0
38	PJR 2019	H-39	2002-11-01	N. micropus	F	260	1	19	35.3148	-105.575	A	1	0	1	1	0
41	PJR 2070	H-42	2002-12-01	N. micropus	F	220	1	9	35.3123	-105.576	A	0	0	0	neg	0
42	PJR 2071	H-43	2002-12-01	N. micropus	F	220	1	4	35.3115	-105.575	A	1	0	1	1	0
43	PJR 2072	H-20	2002-12-01	N. micropus	M	275	1	5	35.3118	-105.575	A	0	0	1	1	0
44	PJR 2073	H-26	2002-12-01	N. micropus	M	265	1	24	35.316	-105.574	A	1	1	1	1	1
45	PJR 2075	H-33	2002-12-01	N. micropus	M	295	1	21	35.3151	-105.575	A	2	1	0	neg	0
46	PJR 2076	H-11	2002-12-01	N. micropus	M	195	1	2	35.3113	-105.575	A	11	1	0	neg	0
47	PJR 2077	H-13	2002-12-01	N. micropus	F	200	1	8	35.3123	-105.575	A	2	1	0	neg	0
48	PJR 2078	H-44	2002-12-01	N. micropus	F	110	1	4	35.3115	-105.575	S	0	1	0	neg	0
49	PJR 2079	H-12	2002-12-01	N. micropus	F	215	1	3	35.3113	-105.574	A	2	0	0	neg	0
50	PJR 2080	H-38	2002-12-01	N. micropus	F	170	1	22	35.3154	-105.575	A	0	0	0	neg	0
51	PJR 2081	H-45	2002-12-01	N. micropus	F	210	1	23	35.3155	-105.574	A	0	1	1	1	1
52	PJR 2082	H-24	2002-12-01	N. micropus	M	125	1	6	35.3121	-105.575	S	1	1	0	neg	0
53	PJR 2083	H-46	2002-12-01	N. micropus	M	205	1	25	35.3162	-105.573	A	2	1	1	1	1
54	PJR 2084	H-47	2002-12-01	N. micropus	M	115	1	10	35.3125	-105.576	S	0	1	0	neg	0
55	PJR 2085	H-37	2002-12-01	N. micropus	F	225	1	11	35.3132	-105.576	A	0	1	1	1	1
56	PJR 2086	H-22	2002-12-01	N. micropus	M	220	1	13	35.3135	-105.577	A	1	0	0	neg	0
57	PJR 2087	H-21	2002-12-01	N. micropus	M	185	1	12	35.3133	-105.577	A	3	1	1	1	1
58	PJR 2088	H-39	2002-12-01	N. micropus	F	230	1	19	35.3148	-105.575	A	1	1	1	1	1
59	PJR 2089	H-48	2002-12-01	N. micropus	F	160	1	14			A	10	1	1	1	1
60	PJR 2091	H-34	2002-12-01	N. albigula	M	225	1	20	35.3151	-105.575	A	3	1	0	neg	0
61	PJR 2092	H-14	2002-12-01	N. micropus	M	315	1	16	35.3141	-105.576	A	1	1	no sample remaining
62	PJR 2094	H-3	2002-12-01	N. micropus	F	205	1	30	35.3136	-105.577	A	3	0	0	neg	0
63	PJR 2095	H-51	2002-12-01	N. micropus	F	200	1	34	35.3128	-105.576	A	0	0	1	1	0
64	PJR 2096	H-52	2002-12-01	N. micropus	F	205	1	35	35.3126	-105.576	A	3	0	0	neg	0
65	PJR 2097	H-9	2002-12-01	N. micropus	F	235	1	40	35.3121	-105.575	A	0	1	0	neg	0
66	PJR 2098	H-7	2002-12-01	N. micropus	F	210	1	36	35.3125	-105.576	A	1	1	0	neg	0
67	PJR 2099	NA	2002-12-01	D. ordii	F	55	1	14			A	1	1	0	neg	0	MN255773
68	PJR 2100	H-53	2002-12-01	N. micropus	F	165	1	27	35.3137	-105.578	A	4	1	1	1	1
69	PJR 2101	H-54	2002-12-01	N. micropus	F	125	1	28	35.3135	-105.578	S	0	1	1	1	1
70	PJR 2102	H-55	2002-12-01	N. micropus	F	180	1	5	35.3118	-105.575	A	1	1	1	1	1
71	PJR 2103	H-56	2002-12-01	P. maniculatus	M	20	1	3	35.3113	-105.574	A	0	0	0	neg	0
109	PJR 1982	H-2	2002-11-01	N. micropus	F	195	1	29	35.3136	-105.577	A	0	1	1	1	1
112	PJR 2107	H-43	2003-01-01	N. micropus	F	255	1	4	35.3115	-105.575	A	3	0	0	neg	0
113	PJR 2108	H-13	2003-01-01	N. micropus	F	260	1	8	35.3123	-105.575	A	1	0	0	neg	0
114	PJR 2109	H-42	2003-01-01	N. micropus	F	220	1	9	35.3123	-105.576	A	0	1	0	neg	0
115	PJR 2110	H-37	2003-01-01	N. micropus	F	215	1	11	35.3132	-105.576	A	0	1	0	neg	0
116	PJR 2111	H-21	2003-01-01	N. micropus	M	250	1	12	35.3133	-105.577	A	0	1	0	neg	0
117	PJR 2112	H-14	2003-01-01	N. micropus	M	330	1	16	35.3141	-105.576	A	1	1	0	neg	0
118	PJR 2113	H-58	2003-01-01	N. micropus	M	175	1	17	35.3143	-105.576	A	2	1	0	neg	0
119	PJR 2114	H-59	2003-01-01	N. micropus	M	245	1	19	35.3148	-105.575	A	1	0	0	neg	0
120	PJR 2115	H-30	2003-01-01	O. variegatus	M	NA	1	20	35.3151	-105.575	A	25	0	0	neg	0
121	PJR 2116	H-60	2003-01-01	N. micropus	F	265	1	21	35.3151	-105.575	A	0	0	1	1	0
122	PJR 2117	H-61	2003-01-01	N. micropus	M	165	1	22	35.3154	-105.575	A	3	1	1	1	1
123	PJR 2118	H-62	2003-01-01	N. micropus	M	180	1	23	35.3155	-105.574	A	5	0	1	1	0
124	PJR 2119	H-63	2003-01-01	N. micropus	M	245	1	24	35.316	-105.574	A	8	1	0	neg	0
125	PJR 2120	H-46	2003-01-01	N. micropus	M	215	1	25	35.3162	-105.573	A	1	1	0	neg	0
126	PJR 2121	H-27	2003-01-01	N. micropus	F	250	1	26	35.3161	-105.573	A	1	0	0	neg	0
127	PJR 2122	H-64	2003-01-01	P. truei	M	22	1	27	35.3137	-105.578	A	1	0	0	neg	0
128	PJR 2123	H-65	2003-01-01	N. micropus	F	210	1	28	35.3135	-105.578	A	5	1	0	neg	0
129	PJR 2124	H-3	2003-01-01	N. micropus	F	205	1	30	35.3136	-105.577	A	1	0	0	neg	0
130	PJR 2125	H-36	2003-01-01	P. maniculatus	M	18	1	31	35.3132	-105.577	A	1	0	0	neg	0
131	PJR 2126	H-66	2003-01-01	P. maniculatus	M	21	1	33	35.313	-105.577	A	0	0	0	neg	0
132	PJR 2128	H-68	2003-01-01	N. micropus	F	190	1	35	35.3126	-105.576	A	2	1	0	neg	0
133	PJR 2129	H-7	2003-01-01	N. micropus	F	210	1	36	35.3125	-105.576	A	0	1	0	neg	0
134	PJR 2132	H-70	2003-01-01	N. micropus	M	NA	1	4	35.3115	-105.575	A	7	0	0	neg	0
135	PJR 2134	NA	2003-01-01	P. maniculatus	M	17	1	7	35.3122	-105.575	A	0	0	0	neg	0
136	PJR 2135	H-47	2003-01-01	N. micropus	M	145	1	10	35.3125	-105.576	S	1	1	0	neg	0
137	PJR 2136	H-15	2003-01-01	N. micropus	F	250	1	15	35.3139	-105.577	A	12	1	0	neg	0
150	PJR 2106	H-12	2003-01-01	N. micropus	F	250	1	3	35.3113	-105.574	A	0	1	0	neg	0
151	PJR 2193	H-85	2003-04-01	N. micropus	F	115	1	6	35.3121	-105.575	J	0	1	0	neg	0
152	PJR 2194	H-82	2003-04-01	N. micropus	F	100	1	30	35.3136	-105.577	J	5	0	0	neg	0
153	PJR 2196	H-78	2003-04-01	P. leucopus	M	22	1	40	35.3121	-105.575	A	0	0	0	neg	0
154	PJR 2200	H-39	2003-04-01	N. micropus	F	250	1	19	35.3148	-105.575	A	3	0	0	neg	0
155	PJR 2201	H-88	2003-04-01	D. ordii	F	NA	1	16	35.3141	-105.576	A	0	0	0	neg	0
156	PJR 2202	H-31	2003-04-01	N. micropus	M	NA	1	25	35.3162	-105.573	A	2	1	1	1	1
157	PJR 2204	H-89	2003-04-01	N. micropus	F	280	1	8	35.3123	-105.575	A	1	1	0	neg	0
158	PJR 2205	H-90	2003-04-01	P. leucopus	F	27	1	7	35.3122	-105.575	A	0	1	0	neg	0	MN255774
159	PJR 2206	H-37	2003-04-01	N. micropus	F	250	1	11	35.3132	-105.576	A	0	1	1	1	1
160	PJR 2207	H-91	2003-04-01	D. ordii	M	43	1	1	35.3107	-105.574	A	0	1	1	4	1
161	PJR 2208	H-92	2003-04-01	N. micropus	M	190	1	4	35.3115	-105.575	A	2	1	0	neg	0
162	PJR 2209	H-69	2003-04-01	D. spectabilis	F	108	1	2	35.3113	-105.575	A	41	0	0	neg	0
163	PJR 2210	H-93	2003-04-01	P. leucopus	F	NA	1	3	35.3113	-105.574	A	0	0	0	neg	0
164	PJR 2211	H-94	2003-04-01	O. variegatus	F	NA	1	37	35.3124	-105.576	A	9	0	0	neg	0
165	PJR 2212	H-53	2003-04-01	N. micropus	F	180	1	27	35.3137	-105.578	A	3	0	1	1	0
166	PJR 2213	H-95	2003-04-01	N. micropus	M	300	1	26	35.3161	-105.573	A	2	1	0	neg	0
167	PJR 2214	NA	2003-04-01	X. spilosoma	M	120	1	1	35.3107	-105.574	A	0	0	0	neg	0
168	PJR 2216	H-57	2003-04-01	N. micropus	M	NA	1	2	35.3113	-105.575	A	6	1	0	neg	0
169	PJR 2217	H-97	2003-04-01	D. ordii	M	40	1	7	35.3122	-105.575	A	0	1	0	neg	0
170	PJR 2218	H-22	2003-04-01	N. micropus	M	225	1	13	35.3135	-105.577	A	3	1	0	neg	0
171	PJR 2219	H-35	2003-04-01	N. micropus	F	265	1	6	35.3121	-105.575	A	4	1	0	neg	0
172	PJR 2222	H-7	2003-04-01	N. micropus	F	240	1	36	35.3125	-105.576	A	0	1	0	neg	0
173	PJR 2224	H-98	2003-04-01	O. variegatus	M	NA	1	5	35.3118	-105.575	A	6	1	1	5	1	MN255775
174	PJR 2226	NA	2003-04-01	S. audubonii	unk	NA	1	32	35.3131	-105.577	A	1	0	1	3	0
175	PJR 2227	NA	2003-04-01	P. maniculatus	M	NA	1	3	35.3113	-105.574	A	0	0	0	neg	0
176	PJR 2228	H-99	2003-04-01	D. spectabilis	F	NA	1	5	35.3118	-105.575	A	3	0	0	neg	0
177	PJR 2229	H-100	2003-04-01	N. micropus	M	265	1	9	35.3123	-105.576	A	2	1	0	neg	0
178	PJR 2230	H-101	2003-04-01	N. micropus	M	NA	1	30	35.3136	-105.577	J	6	1	0	neg	0
179	PJR 2231	H-3	2003-04-01	N. micropus	F	NA	1	30	35.3136	-105.577	A	0	0	0	neg	0
180	PJR 2232	H-102	2003-04-01	P. truei	M	28	1	27	35.3137	-105.578	A	0	0	0	neg	0
181	PJR 2233	H-103	2003-04-01	R. megalotis	F	12	1	25	35.3162	-105.573	A	0	1	0	neg	0	MN255776
182	PJR 2235	H-104	2003-04-01	P. maniculatus	M	23	1	34	35.3128	-105.576	A	0	0	0	neg	0
183	PJR 2236	NA	2003-04-01	R. megalotis	M	17	1	25	35.3162	-105.573	A	0	0	0	neg	0
184	PJR 2237	H-105	2003-04-01	N. micropus	M	40	1	21	35.3151	-105.575	J	5	1	0	neg	0
185	PJR 2238	H-106	2003-04-01	N. micropus	M	38	1	21	35.3151	-105.575	J	14	1	0	neg	0
186	PJR 2240	H-108	2003-04-01	N. micropus	M	240	1	6	35.3121	-105.575	A	6	1	0	neg	0
200	PJR 2256	H-118	2003-04-01	N. micropus	F	190	2	2			A	1	1	0	neg	0
203	PJR 2259	H-121	2003-04-01	P. truei	M	22	3	3/9			A	1	0	no sample remaining
204	PJR 2260	H-122	2003-04-01	P. leucopus	M	25	3	3/15			A	0	1	0	neg	0
206	PJR 2262	H-126	2003-04-01	N. albigula	F	130	3	3/4			A	3	0	0	neg	0
207	PJR 2263	H-124	2003-04-01	N. micropus	F	90	3	3/7			J	3	1	1	1	1
208	PJR 2264	H-127	2003-04-01	N. micropus	F	200	3	3/5			A	6	1	1	1	1
209	PJR 2265	H-128	2003-04-01	N. micropus	F	210	3	3/6			A	1	1	0	neg	0
210	PJR 2266	H-129	2003-04-01	N. albigula	M	150	3	3/12			A	0	0	no sample remaining
211	PJR 2267	NA	2003-04-01	N. micropus	M	230	3	3/3			A	14	0	0	neg	0
212	PJR 2268	NA	2003-04-01	N. albigula	F	130	3	3/15			A	5	0	0	neg	0
215	PJR 2272	H-133	2003-04-01	N. albigula	M	130	4	4/6	35.3071	-105.57	A	0	1	0	neg	0
217	PJR 2274	H-136	2003-04-01	N. albigula	M	265	4	4/3			A	0	0	0	neg	0
218	PJR 2275	H-137	2003-04-01	N. albigula	F	195	4	4/2	35.3062	-105.57	A	0	1	no sample remaining
219	PJR 2276	NA	2003-04-01	N. albigula	F	185	4	4/1			A	0	1	0	neg	0
221	PJR 2278	H-138	2003-04-01	O. variegatus	M	NA	4	4/5	35.307	-105.57	A	3	0	0	neg	0
222	PJR 2279	H-139	2003-04-01	O. variegatus	F	NA	4	4/12	35.3069	-105.569	A	2	0	0	neg	0
223	PJR 2162	H-3	2003-03-01	N. micropus	F	NA	1	30	35.3136	-105.577	A	2	1	0	neg	0
224	PJR 2163	H-73	2003-03-01	N. micropus	M	NA	1	32	35.3131	-105.577	A	0	1	0	neg	0
225	PJR 2164	H-74	2003-03-01	N. micropus	M	NA	1	34	35.3128	-105.576	A	1	1	1	1	1
226	PJR 2165	H-68	2003-03-01	N. micropus	F	NA	1	35	35.3126	-105.576	A	1	1	0	neg	0
227	PJR 2166	H-7	2003-03-01	N. micropus	F	NA	1	36	35.3125	-105.576	A	0	1	0	neg	0
228	PJR 2167	H-8	2003-03-01	N. micropus	F	NA	1	39	35.3121	-105.576	A	1	0	0	neg	0
229	PJR 2168	H-57	2003-03-01	N. micropus	M	NA	1	2	35.3113	-105.575	A	2	1	0	neg	0
230	PJR 2170	NA	2003-03-01	P. maniculatus	F	NA	1	5	35.3118	-105.575	A	0	0	0	neg	0
231	PJR 2171	H-24	2003-03-01	N. micropus	M	NA	1	6	35.3121	-105.575	A	2	1	0	neg	0
232	PJR 2172	NA	2003-03-01	P. leucopus	M	NA	1	8	35.3123	-105.575	A	0	0	1	2	0
233	PJR 2173	H-75	2003-03-01	O. variegatus	F	NA	1	8	35.3123	-105.575	A	3	0	0	neg	0
234	PJR 2174	H-42	2003-03-01	N. micropus	F	NA	1	9	35.3123	-105.576	A	6	0	0	neg	0
235	PJR 2176	H-77	2003-03-01	N. micropus	M	NA	1	11	35.3132	-105.576	A	2	1	0	neg	0
236	PJR 2177	H-78	2003-03-01	P. maniculatus	M	NA	1	12	35.3133	-105.577	A	0	1	0	neg	0
237	PJR 2179	H-79	2003-03-01	N. albigula	F	NA	1	14			A	1	1	0	neg	0
238	PJR 2182	H-39	2003-03-01	N. micropus	F	NA	1	19	35.3148	-105.575	A	6	1	0	neg	0
239	PJR 2184	NA	2003-03-01	O. leucogaster	F	NA	1	23	35.3155	-105.574	A	2	1	0	neg	0
240	PJR 2186	H-27	2003-03-01	N. micropus	F	NA	1	26	35.3161	-105.573	A	1	0	1	1	0
241	PJR 2191	NA	2003-03-01	P. maniculatus	M	23	1	31	35.3132	-105.577	A	0	1	0	neg	0
242	PJR 2287	H-152	2003-05-01	O. variegatus	F	NA	1	8	35.3123	-105.575	A	0	1	0	neg	0
244	NM-1-051803	H-201	2003-05-01	O. variegatus	M	640	1	20	35.3151	-105.575	A	50	0	0	neg	0
245	NM-1-051903	H-57	2003-05-01	N. micropus	M	300	1	2	35.3113	-105.575	A	29	1	1	1	1	MN255777
246	NM-2-051903	H-92	2003-05-01	N. micropus	M	250	1	4	35.3115	-105.575	A	0	1	0	neg	0
247	NM-3-051903	H-71	2003-05-01	N. micropus	F	205	1	5	35.3118	-105.575	A	7	1	0	neg	0
248	NM-4-051903	H-202	2003-05-01	N. micropus	F	65	1	5	35.3118	-105.575	J	10	1	0	neg	0
249	NM-5-051903	H-85	2003-05-01	N. micropus	F	160	1	6	35.3121	-105.575	A	6	1	0	neg	0
250	NM-6-051903	H-203	2003-05-01	N. micropus	M	80	1	11	35.3132	-105.576	J	0	1	0	neg	0
251	NM-7-051903	H-151	2003-05-01	N. micropus	M	95	1	11	35.3132	-105.576	J	0	1	0	neg	0
252	NM-8-051903	H-153	2003-05-01	N. micropus	F	95	1	12	35.3133	-105.577	A	0	1	1	1	1
253	NM-9-051903	H-22	2003-05-01	N. micropus	M	235	1	13	35.3135	-105.577	A	2	1	0	neg	0
254	NM-10-051903	H-205/06	2003-05-01	D. ordii	M	50	1	14A	35.3135	-105.577	A	0	1	0	neg	0
255	NM-11-051903	H-207	2003-05-01	D. ordii	F	50	1	14B	35.3136	-105.577	A	0	1	0	neg	0
256	NM-12-051903	H-208	2003-05-01	D. ordii	M	50	1	17	35.3143	-105.576	A	0	1	0	neg	0
257	NM-13-051903	H-209	2003-05-01	D. ordii	F	45	1	18	35.3145	-105.576	A	0	1	0	neg	0
258	NM-15-051903	H-155	2003-05-01	N. micropus	F	205	1	22	35.3154	-105.575	A	1	1	0	neg	0
259	NM-16-051903	H-210	2003-05-01	N. micropus	F	150	1	23	35.3155	-105.574	A	4	1	0	neg	0
260	NM-17-051903	H-211	2003-05-01	N. micropus	M	16.5	1	25	35.3162	-105.573	A	0	0	0	neg	0
261	NM-18-051903	H-212	2003-05-01	N. micropus	F	105	1	26	35.3161	-105.573	A	31	1	1	1	1
262	NM-19-051903	H-53	2003-05-01	N. micropus	F	200	1	27	35.3137	-105.578	A	0	1	1	1	1
263	NM-20-051903	H-65	2003-05-01	N. micropus	F	215	1	28	35.3135	-105.578	A	5	1	1	1	1
264	NM-21-051903	H-214	2003-05-01	N. micropus	F	135	1	29	35.3136	-105.577	A	6	1	0	neg	0
265	NM-22-051903	H-215	2003-05-01	N. micropus	M	240	1	32	35.3131	-105.577	A	9	1	0	neg	0
266	NM-23-051903	H-216	2003-05-01	D. ordii	F	50	1	33	35.313	-105.577	A	0	1	1	4	1
267	NM-24-051903	H-217	2003-05-01	P. leucopus	F	31	1	34	35.3128	-105.576	A	0	0	1	2	0
268	NM-25-051903	H-218	2003-05-01	O. variegatus	F	NA	1	35	35.3126	-105.576	A	7	0	0	neg	0
269	NM-26-051903	H-8	2003-05-01	N. micropus	F	215	1	39	35.3121	-105.576	A	0	0	0	neg	0
270	NM-27-051903	H-219	2003-05-01	N. micropus	F	100	1	40	35.3121	-105.575	A	0	1	1	1	1	MN255778
271	NM-1-052003	H-15	2003-05-01	N. micropus	F	250	1	15	35.3139	-105.577	A	6	0	0	neg	0
272	NM-2-052003	H-223	2003-05-01	O. leucogaster	F	25	1	17	35.3143	-105.576	A	2	1	0	neg	0
273	NM-3-052003	H-221	2003-05-01	S. audubonii	F	150	1	24	35.316	-105.574	J	1	0	0	neg	0
274	NM-4-052003	H-224	2003-05-01	M. musculus	F	12.5	1	25	35.3162	-105.573	J	0	0	0	neg	0
275	NM-5-052003	H-226	2003-05-01	N. micropus	F	200	1	24-26C			A	0	1	0	neg	0
276	NM-6-052003	H-241	2003-05-01	N. micropus	M	150	1	24-26E			A	10	1	0	neg	0
277	NM-8-052003	H-240	2003-05-01	D. ordii	F	50	1	24-26K			A	0	1	0	neg	0
278	NM-9-052003	H-238	2003-05-01	P. flavus	F	7.5	1	24-26L			A	0	0	0	neg	0
279	NM-10-052003	H-246	2003-05-01	N. micropus	M	125	1	24-26D			A	1	1	0	neg	0
280	NM-11-052003	H-245	2003-05-01	N. albigula	F	125	3	2			A	5	1	0	neg	0
281	NM-12-052003	H-127	2003-05-01	N. micropus	F	200	3	3			A	5	1	1	1	1
282	NM-13-052003	H-227	2003-05-01	N. micropus	F	125	3	3			A	7	1	1	1	1
283	NM-14-052003	H-126	2003-05-01	N. albigula	F	145	3	4			A	10	1	0	neg	0
284	NM-15-052003	H-228	2003-05-01	P. truei	M	25	3	11			A	0	0	0	neg	0
285	NM-16-052003	H-229	2003-05-01	P. maniculatus	M	25	3	15			A	1	0	1	2	0
286	NM-1-052103	H-244	2003-05-01	D. ordii	M	50	4	0	35.3057	-105.57	A	0	0	0	neg	0
287	NM-2-052103	H-233	2003-05-01	N. albigula	F	225	4	0	35.3057	-105.57	A	1	0	0	neg	0
288	NM-3-052103	H-232	2003-05-01	P. maniculatus	M	25	4	1B	35.3062	-105.57	A	0	0	0	neg	0
289	NM-4-052103	H-231	2003-05-01	N. micropus	M	125	4	2	35.3062	-105.57	A	22	1	1	1	1
290	NM-5-052103	H-237	2003-05-01	N. albigula	F	160	4	3			A	0	1	0	neg	0	MN255779
291	NM-6-052103	H-243	2003-05-01	N. albigula	F	100	4	5	35.307	-105.57	A	0	1	0	neg	0
292	NM-7-052103	H-234	2003-05-01	N. albigula	F	250	4	5	35.307	-105.57	A	3	1	0	neg	0
293	NM-8-052103	H-133	2003-05-01	N. albigula	M	190	4	6	35.3071	-105.57	A	22	0	0	neg	0
294	NM-9-052103	H-235	2003-05-01	N. albigula	F	100	4	8	35.307	-105.569	A	1	1	0	neg	0
295	NM-10-052103	H-236	2003-05-01	N. albigula	F	150	4	9	35.3068	-105.569	A	0	0	0	neg	0
296	NM-11-052103	H-242	2003-05-01	N. albigula	F	150	4	10	35.3067	-105.569	A	0	1	0	neg	0
297	NM-12-052103	H-298	2003-05-01	N. albigula	M	250	4	12	35.3069	-105.569	A	2	1	0	neg	0
298	NM-13-052103	H-299	2003-05-01	D. ordii	F	50	4	12	35.3069	-105.569	A	0	0	no sample remaining			MN255780
299	NM-14-052103	H-295	2003-05-01	N. albigula	F	145	4	13	35.307	-105.568	A	3	1	0	neg	0
300	NM-15-052103	H-139	2003-05-01	O. variegatus	F	NA	4	14	35.3072	-105.568	A	55	1	1	5	1
301	NM-16-052103	H-296	2003-05-01	P. truei	M	22.5	5	1	35.305	-105.57	A	0	1	0	neg	0	MN255781
302	NM-17-052103	H-276	2003-05-01	N. albigula	F	150	5	4	35.3047	-105.57	A	2	1	0	neg	0
303	NM-18-052103	H-277	2003-05-01	P. truei	F	27	5	5	35.3046	-105.57	A	0	0	0	neg	0
304	NM-19-052103	H-279	2003-05-01	P. leucopus	F	22	5	7	35.3044	-105.57	A	0	1	0	neg	0
305	NM-20-052103	H-281	2003-05-01	N. albigula	F	180	5	8	35.3043	-105.57	A	0	1	0	neg	0
306	NM-21-052103	H-282	2003-05-01	N. albigula	F	145	5	8	35.3043	-105.57	A	0	0	0	neg	0
307	NM-22-052103	H-278	2003-05-01	N. albigula	M	240	5	9	35.3037	-105.57	A	1	1	0	neg	0
308	NM-23-052103	H-280	2003-05-01	P. leucopus	F	22	5	9	35.3037	-105.57	A	0	1	1	2	1
309	NM-1-61703	H-57	2003-06-01	N. micropus	M	NA	1	2	35.3113	-105.575	A	57	1	1	1	1
310	NM-2-61703	H-92	2003-06-01	N. micropus	M	235	1	3	35.3113	-105.574	A	4	1	0	neg	0
311	NM-3-61703	H-140	2003-06-01	N. micropus	M	105	1	5	35.3118	-105.575	J	0	1	no sample remaining
312	NM-4-61703	H-141	2003-06-01	N. micropus	F	120	1	6	35.3121	-105.575	J	0	1	1	1	1
313	NM-5-61703	H-35	2003-06-01	N. micropus	F	250	1	6	35.3121	-105.575	A	11	1	0	neg	0
314	NM-6-61703	H-100	2003-06-01	N. micropus	M	250	1	8	35.3123	-105.575	A	17	1	0	neg	0
315	NM-7-61703	H-142	2003-06-01	X. spilosoma	F	105	1	8	35.3123	-105.575	A	0	0	0	neg	0
316	NM-8-61703	H-143	2003-06-01	O. variegatus	M	NA	1	9	35.3123	-105.576	A	0	0	0	neg	0
317	NM-9-61703	H-144	2003-06-01	N. micropus	M	198	1	10	35.3125	-105.576	A	5	1	0	neg	0
318	NM-10-61703	H-153	2003-06-01	N. micropus	F	125	1	12	35.3133	-105.577	S	0	1	1	1	1
319	NM-11-61703	H-22	2003-06-01	N. micropus	M	250	1	13	35.3135	-105.577	A	5	1	0	neg	0
320	NM-12-61703	H-207	2003-06-01	D. ordii	F	50	1	14			A	0	1	0	neg	0
321	NM-13-61703	H-145	2003-06-01	D. ordii	M	50	1	16	35.3141	-105.576	A	0	1	0	neg	0
322	NM-14-61703	H-146	2003-06-01	P. leucopus	F	26	1	16	35.3141	-105.576	A	0	0	1	2	0
323	NM-15-61703	H-147	2003-06-01	N. albigula	M	170	1	19	35.3148	-105.575	A	14	1	0	neg	0
324	NM-16-61703	H-201	2003-06-01	O. variegatus	M	650	1	20	35.3151	-105.575	A	9	0	0	neg	0
325	NM-17-61703	H-105	2003-06-01	N. micropus	M	145	1	21	35.3151	-105.575	S	3	1	1	1	1
326	NM-18-61703	H-155	2003-06-01	N. micropus	F	210	1	22	35.3154	-105.575	A	3	1	0	neg	0
327	NM-19-61703	H-148	2003-06-01	N. micropus	F	100	1	22	35.3154	-105.575	S	1	1	1	1	1
328	NM-20-61703	H-62	2003-06-01	N. micropus	M	230	1	24	35.316	-105.574	A	8	1	0	neg	0
329	NM-21-61703	H-243	2003-06-01	D. ordii	F	58	1	26	35.3161	-105.573	A	0	0	0	neg	0
330	NM-22-61703	H-149	2003-06-01	N. micropus	F	78	1	27	35.3137	-105.578	J	4	1	1	1	1
331	NM-23-61703	H-53	2003-06-01	N. micropus	F	200	1	27	35.3137	-105.578	A	3	1	1	1	1
332	NM-25-61703	H-65	2003-06-01	N. micropus	F	240	1	28	35.3135	-105.578	A	6	0	1	1	0
333	NM-26-61703	H-158	2003-06-01	N. micropus	F	160	1	29	35.3136	-105.577	A	4	1	0	neg	0
334	NM-27-61703	H-159	2003-06-01	N. micropus	F	120	1	32	35.3131	-105.577	A	0	1	0	neg	0
335	NM-28-61703	H-160	2003-06-01	N. micropus	M	245	1	34	35.3128	-105.576	A	0	1	1	1	1
336	NM-29-61703	H-161	2003-06-01	P. truei	F	19	1	35	35.3126	-105.576	A	0	0	0	neg	0
337	NM-30-61703	H-7	2003-06-01	N. micropus	F	235	1	36	35.3125	-105.576	A	7	1	0	neg	0
338	NM-31-61703	H-8	2003-06-01	N. micropus	F	210	1	39	35.3121	-105.576	A	0	0	0	neg	0
339	NM-32-61703	H-162	2003-06-01	P. maniculatus	M	20	1	40	35.3121	-105.575	A	0	0	0	neg	0
340	NM-33-61703	H-163	2003-06-01	X. spilosoma	M	95	1	40	35.3121	-105.575	A	0	0	0	neg	0
341	NM-34-61703	H-164	2003-06-01	N. albigula	F	170	1	41	35.3136	-105.576	A	0	1	0	neg	0
342	NM-35-61703	H-165	2003-06-01	P. truei	M	18	1	41A	35.3136	-105.576	A	0	0	0	neg	0
343	NM-36-61703	H-166	2003-06-01	P. leucopus	M	17	1	41B	35.3136	-105.576	A	0	0	0	neg	0
344	NM-37-61703	H-167	2003-06-01	O. variegatus	F	400	1	47	35.3134	-105.574	A	6	0	0	neg	0
345	NM-38-61703	NA	2003-06-01	O. variegatus	F	NA	1	48	35.3135	-105.574	A	9	0	1	5	0
346	NM-39-61703	H-168	2003-06-01	D. ordii	F	55	1	N/A			A	0	1	no sample remaining			MN255782
347	NM-1-61803	H-170	2003-06-01	N. micropus	M	120	1	4	35.3115	-105.575	J	3	1	1	1	1
348	NM-4-61803	H-37	2003-06-01	N. micropus	F	270	1	11	35.3132	-105.576	A	5	1	1	1	1
349	NM-5-61803	H-172	2003-06-01	D. ordii	M	32	1	15	35.3139	-105.577	A	0	1	0	neg	0
350	NM-6-61803	H-173	2003-06-01	D. ordii	M	30	1	19A	35.3148	-105.575	A	0	1	0	neg	0
351	NM-7-61803	H-174	2003-06-01	N. micropus	unk	120	1	22	35.3154	-105.575	J	0	1	0	neg	0
352	NM-8-61803	H-226	2003-06-01	N. micropus	F	200	1	23A	35.3155	-105.574	A	5	1	1	1	1
353	NM-9-61803	H-177	2003-06-01	N. micropus	F	130	1	23B	35.3155	-105.574	S	11	0	1	1	0
354	NM-10-61803	H-180	2003-06-01	D. ordii	M	50	1	27	35.3137	-105.578	A	0	1	0	neg	0
355	NM-11-61803	H-181	2003-06-01	X. spilosoma	M	125	1	32	35.3131	-105.577	A	0	0	0	neg	0
356	NM-12-61803	H-182	2003-06-01	O. variegatus	M	210	1	36	35.3125	-105.576	J	0	0	0	neg	0
357	NM-14-61803	H-185	2003-06-01	O. variegatus	F	600	1	38	35.3122	-105.576	A	1	0	0	neg	0
358	NM-15-61803	H-186	2003-06-01	X. spilosoma	F	150	1	35	35.3126	-105.576	A	0	0	0	neg	0
359	NM-16-61803	H-188	2003-06-01	N. micropus	F	180	1	40	35.3121	-105.575	A	10	0	0	neg	0
360	NM-17-61803	H-190	2003-06-01	O. leucogaster	F	50	1	41	35.3136	-105.576	A	0	0	0	neg	0
361	NM-18-61803	H-199	2003-06-01	D. ordii	F	60	1	47	35.3134	-105.574	A	0	0	0	neg	0
362	NM-19-61803	H-94	2003-06-01	O. variegatus	F	570	1	48	35.3135	-105.574	A	4	0	1	5	0
363	NM-20-61803	H-200	2003-06-01	D. ordii	unk	NA	1	48	35.3135	-105.574	unk	0	1	1	4	1
364	NM-21-61803	H-191	2003-06-01	N. micropus	F	150	1	57	35.3134	-105.573	A	6	1	no sample remaining
365	NM-22-61803	H-195	2003-06-01	N. micropus	M	NA	1	50	35.3135	-105.574	A	0	1	1	1	1
366	NM-23-61803	H-192	2003-06-01	N. micropus	F	NA	1	51	35.3135	-105.574	J	1	1	0	neg	0
369	PJR 2237	H-194	2003-04-01	N. micropus	M	40	1	21	35.3151	-105.575	J	5	1	1	1	1
370	PJR 2238	H-201	2003-04-01	N. micropus	M	38	1	21	35.3151	-105.575	J	14	1	0	neg	0
371	PJR 2239	H-107	2003-04-01	N. micropus	F	39	1	21	35.3151	-105.575	J	0	1	0	neg	0
373	PJR 2241	H-23	2003-04-01	N. micropus	M	215	1	1	35.3107	-105.574	A	2	1	1	1	1
374	PJR 2242	H-109	2003-04-01	N. micropus	M	330	1	16	35.3141	-105.576	A	7	1	0	neg	0
375	PJR 2243	H-61	2003-04-01	N. micropus	M	170	1	22	35.3154	-105.575	A	4	1	0	neg	0
376	PJR 2244	NA	2003-04-01	S. audubonii	unk	NA	1	2	35.3113	-105.575	A	0	1	0	neg	0	MN255783
377	PJR 2245	NA	2003-04-01	S. audubonii	unk	NA	1	31	35.3132	-105.577	A	1	1	0	neg	0	MN255784
378	PJR 2246	NA	2003-04-01	S. audubonii	unk	NA	1	32	35.3131	-105.577	A	0	1	0	neg	0
379	PJR 2247	H-110	2003-04-01	P. leucopus	F	33	2	10			A	0	1	0	neg	0
380	PJR 2248	H-111	2003-04-01	P. leucopus	F	22	2	13			A	0	0	0	neg	0
381	PJR 2249	H-112	2003-04-01	P. leucopus	F	32	2	14			A	0	1	0	neg	0
382	PJR 2250	H-113	2003-04-01	P. leucopus	M	30	2	8			A	0	0	1	1	0
383	PJR 2251	H-114	2003-04-01	P. leucopus	M	26	2	11			A	0	1	1	1	1	MN255785
384	PJR 2252	H-115	2003-04-01	P. leucopus	M	29	2	14			A	0	1	0	neg	0	MN255786
385	PJR 2253	NA	2003-04-01	P. leucopus	F	27	2	12			A	0	1	1	1	1
386	PJR 2254	H-116	2003-04-01	P. leucopus	M	26	2	13			A	0	1	0	neg	0
387	PJR 2255	H-117	2003-04-01	N. micropus	M	240	2	1			A	2	1	0	neg	0
389	PJR 2257	H-119	2003-04-01	N. micropus	F	240	2	5			A	2	1	1	1	1
390	PJR 2258	H-120	2003-04-01	P. leucopus	M	27	3	3/1			A	0	1	0	neg	0
391	PJR 2261	H-123	2003-04-01	P. truei	M	24	3	3/8			A	0	0	0	neg	0
393	PJR 2269	H-130	2003-04-01	P. leucopus	M	23	4	4/4	35.3066	-105.57	A	0	0	0	neg	0
394	PJR 2270	H-131	2003-04-01	N. albigula	F	165	4	4/7	35.3071	-105.57	A	0	1	0	neg	0
395	PJR 2271	H-132	2003-04-01	P. leucopus	M	24	4	4/4	35.3066	-105.57	A	0	1	0	neg	0	MN255787
397	PJR 2273	H-135	2003-04-01	D. ordii	M	65	4	4/10	35.3067	-105.569	A	0	0	0	neg	0
398	PJR 2275	NA	2003-04-01	N. albigula	F	195	4	2	35.3062	-105.57	A	0	1	no sample remaining			MN255788
400	PJR 2277	NA	2003-04-01	N. albigula	F	155	4	4/14	35.3072	-105.568	A	0	0	0	neg	0
404	PJR 2285	H-151	2003-05-01	N. micropus	M	90	1	11	35.3132	-105.576	J	2	0	0	neg	0
405	PJR 2286	H-57	2003-05-01	N. micropus	M	NA	1	2	35.3113	-105.575	A	28	1	0	neg	0
409	PJR 2290	H-37	2003-05-01	N. micropus	F	220	1	11	35.3132	-105.576	A	1	1	1	4	1	MN255789
411	PJR 2292	H-125	2003-05-01	N. micropus	F	NA	1	6	35.3121	-105.575	J	1	0	0	neg	0
412	PJR 2293	H-156	2003-05-01	N. micropus	F	NA	1	26	35.3161	-105.573	A	1	0	0	neg	0
413	PJR 2294	NA	2003-05-01	N. micropus	M	165	trail	none			unk	2	1	1	5	1	MN255790
414	PJR 2295	NA	2003-05-01	N. micropus	F	145	trail	none			unk	3	0	0	neg	0
416	PJR 2297	NA	2003-05-01	O. variegatus	F	NA	58 Maya Rd	none			A	42	0	1	5	0
417	PJR 2298	NA	2003-05-01	O. variegatus	M	NA	17 Sabroso Rd	none			A	30	1	0	neg	0	MN255791
418	PJR 2299	NA	2003-05-01	O. variegatus	F	NA	N35°31'22.75"	none			J	12	1	0	neg	0
419	PJR 2300	NA	2003-05-01	O. variegatus	F	NA	Greenbelt	none			A	31	0	0	neg	0
429	PJR 2433	H-246	2003-09-01	D. ordii	unk	47	1	1	35.3107	-105.574	A	0	1	0	neg	0
430	PJR 2434	H-247	2003-09-01	N. micropus	F	175	1	4	35.3115	-105.575	A	6	1	0	neg	0
431	PJR 2435	H-249	2003-09-01	P. leucopus	M	14	1	7	35.3122	-105.575	S	0	0	0	neg	0
432	PJR 2436	H-89	2003-09-01	N. micropus	F	230	1	8	35.3123	-105.575	A	2	1	0	neg	0
433	PJR 2437	H-250	2003-09-01	N. micropus	F	160	1	10	35.3125	-105.576	A	1	1	1	1	1
434	PJR 2438	H-37	2003-09-01	N. micropus	F	220	1	11	35.3132	-105.576	A	0	1	1	1	1
435	PJR 2440	H-252	2003-09-01	N. micropus	M	125	1	13	35.3135	-105.577	S	1	1	1	1	1
436	PJR 2441	H-190	2003-09-01	N. albigula	F	125	1	14			S	0	1	0	neg	0
437	PJR 2442	H-253	2003-09-01	D. ordii	F	55	1	15	35.3139	-105.577	A	0	1	0	neg	0	MN255792
438	PJR 2443	H-254	2003-09-01	P. truei	M	16	1	16	35.3141	-105.576	S	0	0	0	neg	0
439	PJR 2444	H-208	2003-09-01	D. ordii	F	54	1	17	35.3143	-105.576	A	0	1	0	neg	0
440	PJR 2445	H-216	2003-09-01	O. variegatus	F	470	1	15	35.3139	-105.577	A	0	1	1	5	1
441	PJR 2446	H-212	2003-09-01	O. leucogaster	F	26	1	15	35.3139	-105.577	A	0	1	0	neg	0
442	PJR 2447	H-255	2003-09-01	N. micropus	M	115	1	17	35.3143	-105.576	S	2	1	1	1	1
443	PJR 2448	H-117	2003-09-01	D. ordii	M	44	1	19	35.3148	-105.575	A	0	1	0	neg	0
444	PJR 2449	H-256	2003-09-01	N. albigula	M	150	1	20	35.3151	-105.575	A	0	0	0	neg	0
445	PJR 2450	H-60	2003-09-01	N. micropus	F	200	1	21	35.3151	-105.575	A	2	0	0	neg	0
446	PJR 2451	H-257	2003-09-01	D. ordii	F	52	1	22	35.3154	-105.575	A	1	1	0	neg	0
447	PJR 2452	H-155	2003-09-01	N. micropus	F	200	1	22	35.3154	-105.575	A	5	1	0	neg	0
448	PJR 2453	H-258	2003-09-01	N. micropus	M	135	1	25	35.3162	-105.573	A	0	1	0	neg	0
449	PJR 2454	H-80	2003-09-01	N. micropus	F	180	1	26	35.3161	-105.573	A	2	1	0	neg	0
450	PJR 2455	H-259	2003-09-01	D. ordii	F	50	1	27	35.3137	-105.578	A	1	1	0	neg	0
451	PJR 2456	H-149	2003-09-01	N. micropus	F	140	1	27	35.3137	-105.578	A	6	1	0	neg	0
452	PJR 2457	H-260	2003-09-01	N. micropus	F	180	1	28	35.3135	-105.578	A	2	1	0	neg	0
453	PJR 2458	H-159	2003-09-01	N. micropus	F	155	1	32	35.3131	-105.577	A	1	1	0	neg	0
454	PJR 2459	H-261	2003-09-01	D. ordii	F	47	1	33	35.313	-105.577	A	0	0	1	4	0
455	PJR 2460	H-160	2003-09-01	N. micropus	M	225	1	34	35.3128	-105.576	A	1	1	0	neg	0
456	PJR 2461	H-262	2003-09-01	O. variegatus	M	500	1	35	35.3126	-105.576	A	15	1	0	neg	0	MN255793
457	PJR 2462	H-68	2003-09-01	N. micropus	F	170	1	35	35.3126	-105.576	A	8	1	0	neg	0
458	PJR 2463	H-7	2003-09-01	N. micropus	F	225	1	37	35.3124	-105.576	A	0	1	no sample remaining
459	PJR 2464	H-263	2003-09-01	N. micropus	M	125	1	40	35.3121	-105.575	S	0	1	1	1	1
460	PJR 2465	H-8	2003-09-01	N. micropus	F	215	1	39	35.3121	-105.576	A	2	0	0	neg	0
461	PJR 2466	H-264	2003-09-01	S. audubonii	unk	NA	1	3	35.3113	-105.574	A	11	0	1	3	0
462	PJR 2467	H-265	2003-09-01	N. micropus	M	85	1	6	35.3121	-105.575	J	4	0	no sample remaining
463	PJR 2468	H-266	2003-09-01	N. micropus	M	98	1	6	35.3121	-105.575	J	2	1	0	neg	0
464	PJR 2469	H-267	2003-09-01	P. truei	M	18	1	16	35.3141	-105.576	A	0	1	0	neg	0
465	PJR 2470	H-268	2003-09-01	D. ordii	M	47	1	19	35.3148	-105.575	A	0	0	0	neg	0
466	PJR 2471	H-213	2003-09-01	X. spilosoma	F	145	1	21	35.3151	-105.575	A	0	0	0	neg	0
467	PJR 2472	H-269	2003-09-01	O. variegatus	M	400	1	19	35.3148	-105.575	A	9	1	1	5	1
468	PJR 2473	H-230	2003-09-01	N. micropus	M	165	1	22	35.3154	-105.575	S	13	1	1	1	1
469	PJR 2474	H-271	2003-09-01	N. micropus	M	120	1	23	35.3155	-105.574	S	7	1	1	1	1
470	PJR 2475	H-272	2003-09-01	D. ordii	unk	NA	1	36	35.3125	-105.576	A	0	1	1	4	1	MN255794
471	PJR 2476	H-240	2003-09-01	D. ordii	F	67	1	24	35.316	-105.574	A	0	1	0	neg	0
472	PJR 2477	H-273	2003-09-01	D. ordii	M	60	1	27	35.3137	-105.578	A	0	1	0	neg	0
473	PJR 2478	H-164	2003-09-01	N. albigula	F	165	1	41	35.3136	-105.576	A	0	1	0	neg	0
474	PJR 2479	H-274	2003-09-01	P. leucopus	M	26	1	41	35.3136	-105.576	A	1	0	1	2	0
475	PJR 2480	H-221	2003-09-01	D. ordii	F	53	1	43	35.3136	-105.575	A	0	1	1	4	1
476	PJR 2481	H-275	2003-09-01	O. leucogaster	F	23	1	52	35.3136	-105.574	A	1	1	0	neg	0
477	PJR 2482	H-276	2003-09-01	N. albigula	F	120	1	53	35.3136	-105.574	A	1	1	0	neg	0
478	PJR 2483	H-277	2003-09-01	O. leucogaster	M	24	1	56	35.3136	-105.573	A	0	1	0	neg	0
479	PJR 2484	H-231	2003-09-01	O. variegatus	F	460	1	47	35.3134	-105.574	A	0	1	0	neg	0
480	PJR 2485	H-236	2003-09-01	N. albigula	F	160	1	63	35.3133	-105.575	A	0	0	0	neg	0
481	PJR 2486	H-278	2003-09-01	N. albigula	M	135	1	62	35.3132	-105.574	A	1	1	0	neg	0
482	PJR 2487	H-279	2003-09-01	N. albigula	M	130	1	56	35.3136	-105.573	A	1	1	0	neg	0
483	PJR 2488	H-280	2003-09-01	O. leucogaster	M	28	1	59	35.3133	-105.573	A	0	1	0	neg	0
484	PJR 2489	H-281	2003-09-01	D. ordii	M	45	1	62	35.3132	-105.574	A	0	0	0	neg	0
485	PJR 2600	H-303	2003-11-01	N. albigula	F	105	1	4/11			A	0	1	0	neg	0
486	PJR 2490	R-1851	2003-10-01	N. micropus	M	170	1	2	35.3113	-105.575	A	4	0	0	neg	0
487	PJR 2491	R-1853	2003-10-01	N. micropus	F	205	1	3	35.3113	-105.574	A	4	0	1	1	0
488	PJR 2492	H-247	2003-10-01	N. micropus	F	185	1	4	35.3115	-105.575	A	1	1	0	neg	0
489	PJR 2493	R-1854	2003-10-01	O. leucogaster	M	23	1	9	35.3123	-105.576	A	0	1	0	neg	0
490	PJR 2494	H-37	2003-10-01	N. micropus	F	220	1	11	35.3132	-105.576	A	0	1	1	1	1
491	PJR 2495	R-1856	2003-10-01	P. maniculatus	M	20	1	12	35.3133	-105.577	A	1	0	0	neg	0
492	PJR 2496	H-205	2003-10-01	D. ordii	M	NA	1	12	35.3133	-105.577	A	2	1	0	neg	0
493	PJR 2497	NA	2003-10-01	S. audubonii	unk	NA	1	14			A	0	1	1	3	1	MN255795
494	PJR 2498	R-1855	2003-10-01	N. micropus	M	175	1	15	35.3139	-105.577	A	1	1	0	neg	0
495	PJR 2500	R-1865	2003-10-01	N. micropus	M	190	1	17	35.3143	-105.576	A	0	1	0	neg	0
496	PJR 2501	R-1860	2003-10-01	D. ordii	F	55	1	20	35.3151	-105.575	A	8	0	0	neg	0
497	PJR 2502	H-60	2003-10-01	N. micropus	F	195	1	21	35.3151	-105.575	A	6	0	1	1	0
498	PJR 2503	H-155	2003-10-01	N. micropus	F	210	1	22	35.3154	-105.575	A	0	1	0	neg	0
499	PJR 2504	R-1862	2003-10-01	D. ordii	F	NA	1	22	35.3154	-105.575	A	1	1	0	neg	0
500	PJR 2505	R-1864	2003-10-01	N. micropus	M	155	1	25	35.3162	-105.573	A	0	1	1	1	1
501	PJR 2506	R-1861	2003-10-01	N. micropus	M	NA	1	26	35.3161	-105.573	A	4	0	1	1	0
502	PJR 2507	H-149	2003-10-01	N. micropus	F	150	1	27	35.3137	-105.578	A	5	1	1	1	1
503	PJR 2508	H-260	2003-10-01	N. micropus	F	180	1	28	35.3135	-105.578	A	29	1	0	neg	0
504	PJR 2509	R-1863	2003-10-01	N. micropus	F	90	1	28	35.3135	-105.578	J	0	1	0	neg	0
505	PJR 2510	R-1857	2003-10-01	D. ordii	M	55	1	28	35.3135	-105.578	A	0	0	0	neg	0
506	PJR 2511	R-1858	2003-10-01	N. micropus	M	170	1	29	35.3136	-105.577	A	2	1	1	1	1
507	PJR 2512	R-1866	2003-10-01	N. micropus	F	195	1	32	35.3131	-105.577	A	0	1	1	1	1
508	PJR 2513	H-261	2003-10-01	D. ordii	M	NA	1	33	35.313	-105.577	A	0	0	1	4	0
509	PJR 2514	H-68	2003-10-01	N. micropus	F	180	1	35	35.3126	-105.576	A	2	1	0	neg	0
510	PJR 2515	H-160	2003-10-01	N. micropus	M	160	1	36	35.3125	-105.576	A	3	1	0	neg	0
511	PJR 2516	H-7	2003-10-01	N. micropus	F	210	1	37	35.3124	-105.576	A	2	1	0	neg	0
512	PJR 2517	H-8	2003-10-01	N. micropus	F	205	1	39	35.3121	-105.576	A	0	1	0	neg	0
513	PJR 2518	H-282	2003-10-01	S. audubonii	unk	NA	1	6	35.3121	-105.575	A	26	1	1	3	1	MN255796
514	PJR 2519	H-283	2003-10-01	D. ordii	F	61	1	8	35.3123	-105.575	A	3	1	0	neg	0
515	PJR 2520	H-209	2003-10-01	D. ordii	F	42	1	18	35.3145	-105.576	A	0	1	0	neg	0
516	PJR 2521	H-284	2003-10-01	S. audubonii	unk	NA	1	25	35.3162	-105.573	A	9	1	1	3	1
517	PJR 2522	H-285	2003-10-01	S. audubonii	unk	NA	1	30	35.3136	-105.577	A	2	1	0	neg	0
518	PJR 2523	H-286	2003-10-01	P. leucopus	M	21	1	31	35.3132	-105.577	A	0	0	0	neg	0
519	PJR2343	H-35	2003-07-01	N. micropus	F	340	1	6	35.3121	-105.575	A	15	0	0	neg	0
520	PJR2350	H-60	2003-07-01	N. micropus	F	200	1	21	35.3151	-105.575	A	2	0	1	1	0
521	PJR2352	H-155	2003-07-01	N. micropus	F	205	1	22	35.3154	-105.575	A	0	1	0	neg	0
522	PJR2356	H-68	2003-07-01	N. micropus	F	160	1	35	35.3126	-105.576	A	13	1	0	neg	0
523	PJR2360	H-8	2003-07-01	N. micropus	F	200	1	39	35.3121	-105.576	A	3	1	0	neg	0
524	PJR2367	H-37	2003-07-01	N. micropus	F	220	1	11	35.3132	-105.576	A	5	1	1	1	1
525	PJR2378	H-160	2003-07-01	N. micropus	M	205	1	34	35.3128	-105.576	A	6	1	0	neg	0
526	PJR2380	H-7	2003-07-01	N. micropus	F	220	1	36	35.3125	-105.576	A	3	0	0	neg	0
527	PJR2398	H-236	2003-07-01	N. albigula	F	170	1	63	35.3133	-105.575	A	3	1	0	neg	0
528	PJR2536	H-278	2003-10-01	N. albigula	M	150	1	61	35.3132	-105.574	A	0	1	0	neg	0
529	PJR2549	H-236	2003-10-01	N. albigula	F	NA	1	4/12			A	2	1	0	neg	0
530	PJR2563	H-245	2003-10-01	N. albigula	F	135	1	5/3			A	2	1	0	neg	0
531	PJR2565	H-155	2003-11-01	N. micropus	F	210	1	22	35.3154	-105.575	A	1	1	0	neg	0
532	PJR2567	H-8	2003-11-01	N. micropus	F	200	1	39	35.3121	-105.576	A	0	1	0	neg	0
533	PJR2568	H-68	2003-11-01	N. micropus	F	165	1	35	35.3126	-105.576	A	4	1	0	neg	0
534	PJR2570	H-149	2003-11-01	N. micropus	F	145	1	27	35.3137	-105.578	A	4	1	1	1	1
535	PJR2572	R-1866	2003-11-01	N. micropus	F	200	1	32	35.3131	-105.577	A	2	1	1	1	1
536	PJR2576	H-37	2003-11-01	N. micropus	F	210	1	11	35.3132	-105.576	A	1	1	1	1	1
537	PJR2580	H-247	2003-11-01	N. micropus	F	180	1	4	35.3115	-105.575	A	1	1	0	neg	0
538	PJR2587	H-278	2003-11-01	N. albigula	M	150	1	61	35.3132	-105.574	A	1	1	0	neg	0
539	PJR2592	H-164	2003-11-01	N. albigula	F	175	1	41	35.3136	-105.576	A	0	1	0	neg	0
540	PJR2603	H-245	2003-11-01	N. albigula	F	130	1	5/0			A	1	1	0	neg	0
541	PJR2610	H-37	2003-12-01	N. micropus	F	205	1	11	35.3132	-105.576	A	2	0	1	1	0
542	PJR2613	H-60	2003-12-01	N. micropus	F	202	1	21	35.3151	-105.575	A	0	0	1	1	0
543	PJR2616	R-1866	2003-12-01	N. micropus	F	190	1	32	35.3131	-105.577	A	0	1	1	1	1
544	PJR2618	H-160	2003-12-01	N. micropus	M	245	1	39	35.3121	-105.576	A	0	1	0	neg	0
545	PJR2619	H-164	2003-12-01	N. albigula	F	NA	1	41A	35.3136	-105.576	A	0	1	0	neg	0
546	PJR2625	H-60	2004-01-01	N. micropus	F	210	1	21	35.3151	-105.575	A	0	0	0	neg	0
547	PJR2629	R-1866	2004-01-01	N. micropus	F	200	1	32	35.3131	-105.577	A	0	1	1	1	1
548	PJR2630	H-160	2004-01-01	N. micropus	M	280	1	39	35.3121	-105.576	A	0	1	0	neg	0	MN255797
549	PJR2635	H-37	2004-03-01	N. micropus	F	245	1	11	35.3132	-105.576	A	0	0	1	1	0
550	PJR2637	H-60	2004-03-01	N. micropus	F	NA	1	21	35.3151	-105.575	A	1	0	0	neg	0
551	PJR2640	R-1866	2004-03-01	N. micropus	F	210	1	32	35.3131	-105.577	A	3	0	1	1	0
552	PJR2645	H-276	2004-03-01	N. albigula	F	165	1	50	35.3135	-105.574	A	0	1	0	neg	0
553	PJR2657	H-60	2004-04-01	N. micropus	F	245	1	21	35.3151	-105.575	A	0	0	0	neg	0
554	PJR2658	H-155	2004-04-01	N. micropus	F	245	1	22	35.3154	-105.575	A	0	0	0	neg	0
555	PJR2662	R-1866	2004-04-01	N. micropus	F	225	1	32	35.3131	-105.577	A	0	1	1	1	1
556	PJR2665	H-68	2004-04-01	N. micropus	F	80	1	35	35.3126	-105.576	A	1	1	0	neg	0
557	PJR2680	H-276	2004-04-01	N. albigula	F	165	1	50	35.3135	-105.574	A	3	1	0	neg	0
558	PJR2713	H-37	2004-05-01	N. micropus	F	215	1	11	35.3132	-105.576	A	3	1	1	1	1
559	PJR2719	H-155	2004-05-01	N. micropus	F	235	1	22	35.3154	-105.575	A	0	0	0	neg	0
560	PJR2721	H-60	2004-05-01	N. micropus	F	195	1	21	35.3151	-105.575	A	0	1	0	neg	0
561	PJR2727	R-1866	2004-05-01	N. micropus	F	205	1	32	35.3131	-105.577	A	0	1	0	neg	0
562	PJR2729	H-68	2004-05-01	N. micropus	F	170	1	35	35.3126	-105.576	A	7	1	0	neg	0
563	PJR2731	H-160	2004-05-01	N. micropus	M	270	1	39	35.3121	-105.576	A	1	1	0	neg	0
564	10-71304	H-37	2004-07-01	N. micropus	F	255	1	11	35.3132	-105.576	A	2	1	0	neg	0
565	1-71404	H-60	2004-07-01	N. micropus	F	215	1	21	35.3151	-105.575	A	0	0	0	neg	0
566	3-71404	H-155	2004-07-01	N. micropus	F	220	1	22	35.3154	-105.575	A	0	0	0	neg	0
567	7-71404	H-68	2004-07-01	N. micropus	F	180	1	36	35.3125	-105.576	A	0	0	0	neg	0
568	9-71404	H-160	2004-07-01	N. micropus	M	255	1	39	35.3121	-105.576	A	0	1	0	neg	0
569	1-71504	H-276	2004-07-01	N. albigula	F	180	1	50	35.3135	-105.574	A	0	1	0	neg	0	MN255798
570	PJR2808	H-60	2004-06-01	N. micropus	F	180	1	21	35.3151	-105.575	A	0	0	0	neg	0
571	PJR2809	H-155	2004-06-01	N. micropus	F	200	1	22	35.3154	-105.575	A	1	0	0	neg	0
572	PJR2819	H-160	2004-06-01	N. micropus	M	255	1	39	35.3121	-105.576	A	1	0	0	neg	0
